# Supplementary material for: Partial depletion of yolk during zebrafish embryogenesis changes the dynamics of methionine cycle and metabolic genes
Source: BMC Genomics. 2015 Jun 4;16(1):427. doi: 10.1186/s12864-015-1654-6 (PMC4455928; doi:10.1186/s12864-015-1654-6)
Supplement: Additional file 2: — Tabulized differentially expressed genes across 4 time-points. Only genes with Ensembl identifiers are included. Not all genes at 48 hpf have an Ensembl identifier: for a complete list for DE genes at 48 hpf, see Additional file 3.xls. Differential expression is denoted as the log2-fold expression difference (SP/YD). Column 1: wiki description (if available); column 2: Ensembl identifier; column 3–6: DE for each time-point, 0 if not significantly differentially expressed. [file 12864_2015_1654_MOESM2_ESM.xlsx]

## Sheet: Sheet1
wiki description	ensembl ID	8 hpf	24 hpf	32 hpf	48 hpf
thioredoxin interacting protein a	ENSDARG00000036107	0	-0.681096	-0.494555	-0.454966
6-phosphofructo-2-kinase/fructose-2,6-biphosphatase 4, like	ENSDARG00000029075	0	-0.779819	-0.575443	-0.60875
solute carrier family 16 (monocarboxylic acid transporters), member 9a	ENSDARG00000013926	0	-4.15871	-1.04319	-1.49423
zgc:113413	ENSDARG00000039099	-2.56392	0.527438	0	0.553283
lumican	ENSDARG00000045580	-2.85253	0.476664	0.366853	0
glucose-6-phosphatase a, catalytic, tandem duplicate 2	ENSDARG00000013721	-1.60874	0.353315	0.721878	0
arrestin domain containing 3a	ENSDARG00000052690	0	0	-0.44639	-0.561025
glutathione S-transferase theta 1a	ENSDARG00000042428	-1.34083	0.593302	0.485636	0
interleukin 1, beta	ENSDARG00000005419	0	0	-1.70944	-0.748434
zgc:92480	ENSDARG00000090014	0	0	0.956682	-0.48859
Krueppel-like factor 10-like	ENSDARG00000069685	0	-2.43158	0	-0.886982
4-aminobutyrate aminotransferase	ENSDARG00000006031	0	-0.802356	0	-0.733661
arrestin domain containing 3b	ENSDARG00000036028	0	-0.692039	0	-0.6536
chromobox homolog 7a	ENSDARG00000038025	0	-1.95139	0	-0.794278
egl nine homolog 3 (C. elegans)	ENSDARG00000032553	0	1.03364	0	0.703692
zgc:158494	ENSDARG00000091558	0	-0.989362	-0.732908	0
family with sequence similarity 20, member A	ENSDARG00000079486	0	1.39011	1.01058	0
creatine kinase, mitochondrial 1	ENSDARG00000016598	0	0.435451	0.537254	0
histidine decarboxylase	ENSDARG00000075454	0	0.37871	0.517819	0
poly A binding protein, cytoplasmic 1 b	ENSDARG00000021140	0	0.515789	0.50925	0
alpha-2-macroglobulin-like	ENSDARG00000077872	0	0.64966	0.766268	0
uncharacterized LOC100537515	ENSDARG00000088655	0	0.469395	0.617458	0
protein phosphatase 1, regulatory (inhibitor) subunit 3B	ENSDARG00000044691	0	-0.61079	-0.618386	0
glycerol-3-phosphate dehydrogenase 1c	ENSDARG00000036942	0	0.468149	0.402305	0
solute carrier family 25 (mitochondrial carrier; phosphate carrier), member 25a	ENSDARG00000010572	0	0.624617	0.456693	0
dicarbonyl/L-xylulose reductase	ENSDARG00000079271	0	0.541668	0.387859	0
si:ch1073-473i7.3	ENSDARG00000045299	0	0.612256	0.61005	0
phosphoenolpyruvate carboxykinase 2 (mitochondrial)	ENSDARG00000020956	0	0.428266	0.423101	0
angiopoietin-like 4	ENSDARG00000035859	0	-0.744675	-0.407528	0
hydroxyacid oxidase 2 (long chain)	ENSDARG00000027992	0	0.600606	0.731831	0
prolyl 4-hydroxylase, alpha polypeptide I b	ENSDARG00000071082	0	0.474351	0.575875	0
solute carrier family 16 (monocarboxylic acid transporters), member 9b	ENSDARG00000005947	0	-1.2084	-0.762073	0
si:ch211-251f6.6	ENSDARG00000053448	0	-0.569906	-0.421417	0
Fetuin-B-like	ENSDARG00000070918	0	0.879672	0.989228	0
regulator of calcineurin 2	ENSDARG00000021869	0	1.07743	0.654494	0
hemoglobin beta embryonic-2	ENSDARG00000045143	-2.13509	0	0.515388	0
hemoglobin alpha embryonic-1	ENSDARG00000089124	-2.45612	0	0.364965	0
hydroxyacid oxidase (glycolate oxidase) 1	ENSDARG00000024160	-2.79458	0	0.34402	0
hemoglobin beta embryonic-1.1	ENSDARG00000089963	-1.95355	0	0.515655	0
solute carrier family 4, anion exchanger, member 1a	ENSDARG00000012881	-1.82927	0	0.501574	0
wu:fd11e11	ENSDARG00000034836	-1.32757	0	0.364583	0
coagulation factor II (thrombin)	ENSDARG00000036041	-1.30069	0	0.608571	0
si:ch211-117m20.5	ENSDARG00000091996	-2.59251	0	0.409325	0
zgc:114181	ENSDARG00000069583	-2.01318	0	0.700824	0
apolipoprotein M	ENSDARG00000076838	-2.38809	0	0.424933	0
alpha-1-microglobulin/bikunin precursor	ENSDARG00000004296	-2.9886	0	0.440887	0
sb:cb252	ENSDARG00000058206	-1.45275	0	-0.403853	0
carboxylesterase 2 (intestine, liver)	ENSDARG00000041569	-1.93528	0	0.475424	0
neurogenic differentiation 4	ENSDARG00000003469	-2.40861	0	-0.32789	0
fibrinogen, B beta polypeptide	ENSDARG00000008969	-2.62052	0	0.815946	0
fibrinogen alpha chain	ENSDARG00000020741	-1.84936	0	0.646393	0
zgc:174153	ENSDARG00000079376	-1.94867	0	0.47453	0
myosin, heavy polypeptide 2, fast muscle specific	ENSDARG00000012944	-1.75111	0	0.409681	0
complement component c3a	ENSDARG00000012694	-1.02453	0	0.817848	0
apolipoprotein A-Ib	ENSDARG00000086583	-1.45388	0	0.631437	0
betaine-homocysteine methyltransferase	ENSDARG00000013430	-1.45623	0	0.366107	0
no wiki	ENSDARG00000093549	-1.26499	0	0.543321	0
fibronectin 1b	ENSDARG00000006526	-1.11489	0	0.799748	0
apolipoprotein Bb	ENSDARG00000022767	-1.55074	0	0.437494	0
cathepsin L1-like	ENSDARG00000089806	-2.34545	0	0.395384	0
microsomal triglyceride transfer protein	ENSDARG00000008637	0.63563	0	0.590958	0
solute carrier family 27 (fatty acid transporter), member 2a	ENSDARG00000036237	-1.55908	0	0.524523	0
retinol binding protein 4, plasma	ENSDARG00000077505	-2.04858	0	0.380526	0
complement component 9	ENSDARG00000016319	-2.4868	0	0.726386	0
MAP kinase-interacting serine/threonine kinase 2b	ENSDARG00000015164	0	0	0	-0.7331
solute carrier family 25 (mitochondrial carrier; ornithine transporter) member 15a	ENSDARG00000063539	0	0	0	-0.736001
FK506 binding protein 5	ENSDARG00000028396	0	0	0	-1.57495
v-fos FBJ murine osteosarcoma viral oncogene homolog	ENSDARG00000031683	0	0	0	-0.655264
CCAAT/enhancer binding protein (C/EBP), beta	ENSDARG00000042725	0	0	0	-0.478469
si:dkey-31e10.6	ENSDARG00000096564	0	0	0	-1.15032
heparin-binding EGF-like growth factor a	ENSDARG00000075121	0	0	0	-0.615312
crystallin, gamma M2b	ENSDARG00000078876	0	0	0	0.762195
titin-cap (telethonin)	ENSDARG00000007344	0	0	0	-0.660772
uncharacterized protein LOC559843	ENSDARG00000028784	0	0	0	-1.09696
matrix metalloproteinase 9	ENSDARG00000042816	0	0	0	-0.94202
solute carrier family 25, member 38a	ENSDARG00000059805	0	0	0	-0.747967
secretory calcium-binding phosphoprotein 8	ENSDARG00000093124	0	0	0	-1.39077
proto-oncogene c-Fos-like	ENSDARG00000040135	0	0	0	-1.10871
H1 histone family, member X	ENSDARG00000054058	0	0	0	-0.642726
follistatin-like 3 (secreted glycoprotein)	ENSDARG00000025670	0	0	0	-0.754563
CD74 molecule, major histocompatibility complex, class II invariant chain a	ENSDARG00000009087	0	0	0	-1.1752
si:ch211-284e13.9	ENSDARG00000093214	0	0	0	-1.74719
solute carrier family 38, member 5b	ENSDARG00000014587	0	0	0	-0.561215
serum/glucocorticoid regulated kinase 2b	ENSDARG00000006598	0	0	0	-0.651888
growth arrest and DNA-damage-inducible, beta b	ENSDARG00000013576	0	0	0	-0.980194
transglutaminase 2b	ENSDARG00000074094	-1.30151	0.495425	0	0
no wiki	ENSDARG00000003146	0	0	0	-0.542837
glycine receptor, beta b	ENSDARG00000052769	0	0	0	-0.630741
gonadotropin-releasing hormone 2	ENSDARG00000044754	0	0	0	-0.961591
somatolactin beta	ENSDARG00000017251	0	0	0	-0.98475
zgc:136864	ENSDARG00000059816	0	0	0	-0.906621
si:dkey-182g1.3	ENSDARG00000091269	0	0	0	-0.620943
cathepsin Sb, tandem duplicate 1	ENSDARG00000074656	0	0	0	-0.56857
leptin a	ENSDARG00000091085	0	0	0	-0.853796
activating transcription factor 5b	ENSDARG00000077785	0	0	0	-0.616779
glycoprotein hormones, alpha polypeptide	ENSDARG00000040479	0	0	0	-1.23581
ornithine decarboxylase 1	ENSDARG00000007377	0	0	0	-0.663482
prostaglandin-endoperoxide synthase 2b	ENSDARG00000010276	0	0	0	-0.888169
e3 ubiquitin-protein ligase RNF182-like	ENSDARG00000091234	0	0	0	-0.954456
growth arrest and DNA-damage-inducible, beta a	ENSDARG00000027744	0	0	0	-1.13028
purine nucleoside phosphorylase 4b	ENSDARG00000029230	0	0	0	-0.660979
integrin, alpha 8	ENSDARG00000078717	0	0	0	1.04291
transmembrane protein 41ab	ENSDARG00000026771	0	0	0	-0.723496
short transient receptor potential channel 2-like	ENSDARG00000039065	0	0	0	-1.83191
cytochrome P450, family 2, subfamily X, polypeptide 8	ENSDARG00000043997	0	0	0	-0.752778
sirtuin (silent mating type information regulation 2 homolog) 1	ENSDARG00000068064	0	0	0	-0.760806
uncoupling protein 2	ENSDARG00000043154	0	0	0	-0.616694
cartilage intermediate layer protein 2	ENSDARG00000013687	0	0	0	-1.14181
FOS-like antigen 1a	ENSDARG00000015355	0	0	0	-1.04068
alpha-2-macroglobulin-like	ENSDARG00000041685	0	0	0	0.703568
claudin 7a	ENSDARG00000036376	0	0	0	-1.21282
ATP-binding cassette, sub-family B (MDR/TAP), member 9	ENSDARG00000056200	0	0	0	-0.657482
stanniocalcin 1, like	ENSDARG00000058476	0	0	0	-0.43846
solute carrier family 43, member 2a	ENSDARG00000036848	-1.14891	-0.337238	0	0
tumor necrosis factor receptor superfamily, member 21	ENSDARG00000001807	0	0	0	-0.715959
solute carrier family 5 (sodium/glucose cotransporter), member 1	ENSDARG00000013871	0	0	0	-1.18215
glutaminyl-tRNA synthetase	ENSDARG00000010316	0	0	0	-0.62159
uncharacterized LOC792623	ENSDARG00000076927	0	0	0	-0.54869
leucine zipper, putative tumor suppressor 2b	ENSDARG00000077207	0	0	0	-1.20601
si:ch211-105c13.3	ENSDARG00000089441	0	0	0	0.510748
poly [ADP-ribose] polymerase 14-like	ENSDARG00000075426	0	0	0	-0.734147
serpin peptidase inhibitor, clade E (nexin, plasminogen activator inhibitor type 1), member 1	ENSDARG00000056795	0	0	0	-0.797747
si:ch211-132g1.3	ENSDARG00000089477	0	0	0	-0.799728
novel protein similar to crystallin, gamma family	ENSDARG00000044875	0	0	0	0.862432
angiotensinogen	ENSDARG00000016412	0	0	0	-0.612409
si:dkey-7c18.24	ENSDARG00000041433	0	0	0	-0.875117
lectin, galactoside-binding, soluble, 2b	ENSDARG00000038153	0	0	0	-0.776882
collagen type XXVIII alpha 1 a	ENSDARG00000076321	0	0	0	-0.928686
B-cell CLL/lymphoma 11Ba (zinc finger protein)	ENSDARG00000062510	0	0	0	0.720956
crystallin, gamma M2c	ENSDARG00000069831	0	0	0	0.786494
lectin, galactoside-binding, soluble, 1 (galectin 1)-like 1	ENSDARG00000088711	0	0	0	0.506836
neurexin 3a	ENSDARG00000043746	0	0	0	-0.798843
caspase-7-like	ENSDARG00000055550	0	0	0	-1.32781
zgc:112302	ENSDARG00000043171	0	0	0	0.736497
si:dkey-228a15.1	ENSDARG00000095698	0	0	0	-0.731237
tumor necrosis factor b (TNF superfamily, member 2)	ENSDARG00000013598	0	0	0	-0.629777
zgc:113442	ENSDARG00000042137	0	0	0	-0.704119
hypothetical protein LOC564660	ENSDARG00000074983	0	0	0	-1.23743
si:ch211-217k17.10	ENSDARG00000079345	0	0	0	-1.16751
serine/threonine kinase 35	ENSDARG00000086899	0	0	0	-0.76206
Bcl2 modifying factor 2	ENSDARG00000041414	0	0	0	-0.675102
zgc:63759	ENSDARG00000026759	0	0	0	-0.497547
no wiki	ENSDARG00000037432	0	0	0	0.913755
si:dkey-260c8.4	ENSDARG00000074060	0	0	0	-0.619835
zgc:172260	ENSDARG00000076958	0	0	0	-0.952115
hephaestin-like 1	ENSDARG00000059231	0	0	0	-1.14056
zgc:194101	ENSDARG00000076828	0	0	0	-1.6688
gamma-glutamylamine cyclotransferase, tandem duplicate 1	ENSDARG00000070581	0	0	0	-1.01811
glycine cleavage system protein H (aminomethyl carrier), b	ENSDARG00000042096	0	0	0	-0.599343
histocompatibility (minor) HA-1	ENSDARG00000062049	0	0	0	-0.916105
parathyroid hormone 1a	ENSDARG00000093738	0	0	0	-0.901455
LYR motif containing 5b	ENSDARG00000045827	0	0	0	-0.613947
somatostatin 2	ENSDARG00000014190	0	0	0	-0.460412
uncharacterized LOC402880	ENSDARG00000012388	0	0	0	0.839355
leptin b	ENSDARG00000045548	0	0	0	-1.85335
uncharacterized LOC793474	ENSDARG00000052949	0	0	0	-0.919584
zgc:158343	ENSDARG00000059679	0	0	0	-0.474498
zgc:113142	ENSDARG00000038969	0	0	0	-0.722431
gamma-glutamylamine cyclotransferase, tandem duplicate 2	ENSDARG00000038248	0	0	0	-1.44356
cocaine- and amphetamine-regulated transcript protein-like	ENSDARG00000035852	0	0	0	-0.766706
zgc:110340	ENSDARG00000079497	0	0	0	-0.475211
no wiki	ENSDARG00000075016	-1.48637	0.396677	0	0
glutathione S-transferase pi 2	ENSDARG00000057338	0	0	0	-0.560065
methionine adenosyltransferase II, alpha b	ENSDARG00000037121	0	0	0	-0.774201
high affinity cGMP-specific 3',5'-cyclic phosphodiesterase 9A-like	ENSDARG00000074439	0	0	0	-1.87855
carboxypeptidase A2 (pancreatic)	ENSDARG00000010146	0	0	0	-0.767584
ELOVL family member 7, elongation of long chain fatty acids (yeast) b	ENSDARG00000005785	0	0	0	-0.784246
Smith-Magenis syndrome chromosome region, candidate 8a	ENSDARG00000052818	0	0	0	-0.710996
importin 8	ENSDARG00000058159	0	0	0	-0.647311
plasminogen activator, urokinase a	ENSDARG00000075265	0	0	0	-0.75673
matrix metalloproteinase 13a	ENSDARG00000012395	0	0	0	-1.09605
plakophilin 2	ENSDARG00000023026	0	0	0	-0.566812
si:ch211-107o23.1	ENSDARG00000068128	0	0	0	-0.620221
si:ch211-270n8.1	ENSDARG00000045089	0	0	0	-0.789941
phospholipase A2, group XIIB	ENSDARG00000015662	0	0	0.370627	0
testis expressed 2	ENSDARG00000078186	0	0	0.312856	0
coiled-coil domain containing 6b	ENSDARG00000017595	0	0	-0.470929	0
myo-inositol oxygenase	ENSDARG00000002764	0	0	0.451107	0
tubulin, beta 1 class VI	ENSDARG00000053066	0	0	0.697151	0
zgc:112084	ENSDARG00000052113	0	0	0.601631	0
ATP-binding cassette, sub-family A (ABC1), member 1B	ENSDARG00000079009	0	0	0.596174	0
plac8 onzin related protein 4	ENSDARG00000087440	0	0	1.31473	0
Cbp/p300-interacting transactivator, with Glu/Asp-rich carboxy-terminal domain, 2	ENSDARG00000030905	0	0	0.494181	0
protein tyrosine phosphatase, receptor type, Na	ENSDARG00000058646	0	0	-0.380256	0
ATP-binding cassette, sub-family B (MDR/TAP), member 10	ENSDARG00000061591	0	0	0.43872	0
glycine N-methyltransferase	ENSDARG00000006840	0	0	0.349908	0
heparan sulfate (glucosamine) 3-O-sulfotransferase 1-like 2	ENSDARG00000035578	0	0	0.86298	0
heat shock protein, alpha-crystallin-related, 9	ENSDARG00000078674	0	0	0.882565	0
ATPase, Na+/K+ transporting, beta 1b polypeptide	ENSDARG00000076833	0	0	0.49601	0
wu:fb66f03	ENSDARG00000055504	0	0	0.508981	0
complement component 8, alpha polypeptide	ENSDARG00000039516	0	0	0.578738	0
no wiki	ENSDARG00000094210	0	0	1.2834	0
apolipoprotein Eb	ENSDARG00000040295	0	0	0.453878	0
hexosaminidase A (alpha polypeptide)	ENSDARG00000034368	0	0	0.371152	0
uncharacterized LOC794874	ENSDARG00000094281	0	0	0.856294	0
zgc:158605	ENSDARG00000076602	0	0	0.518741	0
zgc:103681	ENSDARG00000042379	0	0	0.786544	0
IQ motif containing GTPase activating protein 2	ENSDARG00000060010	0	0	0.357655	0
peptidylprolyl isomerase Fb	ENSDARG00000052842	0	0	0.374324	0
dehydrogenase/reductase (SDR family) member 13b	ENSDARG00000031814	0	0	0.404151	0
cytochrome c oxidase subunit VIb polypeptide 1	ENSDARG00000045230	0	0	0.709688	0
complement factor B	ENSDARG00000055278	0	0	0.363436	0
phosphoenolpyruvate carboxykinase 1 (soluble)	ENSDARG00000013522	0	0	1.39965	0
sulfotransferase family 2, cytosolic sulfotransferase 1	ENSDARG00000033170	0	0	0.840462	0
diablo, IAP-binding mitochondrial protein a	ENSDARG00000035323	0	0	0.742115	0
coiled-coil domain-containing protein 15-like	ENSDARG00000067517	0	0	1.0319	0
guanylate binding protein 1	ENSDARG00000038668	0	0	0.651925	0
zgc:174904	ENSDARG00000059049	0	0	0.832037	0
no wiki	ENSDARG00000045516	0	0	0.574397	0
septin 10	ENSDARG00000089336	0	0	0.868478	0
GTPase activating protein (SH3 domain) binding protein 2	ENSDARG00000014790	0	0	-0.685882	0
coagulation factor VII	ENSDARG00000034862	0	0	0.78903	0
protein phosphatase, Mg2+/Mn2+ dependent, 1H	ENSDARG00000063684	0	0	0.456952	0
spastic paraplegia 20b (Troyer syndrome)	ENSDARG00000061211	0	0	0.547564	0
phosphatidylinositol 4-kinase type 2 alpha	ENSDARG00000033666	0	0	0.49309	0
major facilitator superfamily domain containing 8	ENSDARG00000015179	0	0	0.486441	0
no wiki	ENSDARG00000074827	0	0	0.936643	0
ELOVL family member 5, elongation of long chain fatty acids (yeast)	ENSDARG00000004979	0	0	0.504537	0
SAR1 gene homolog Ab (S. cerevisiae)	ENSDARG00000033320	0	0	0.315224	0
RAS, dexamethasone-induced 1	ENSDARG00000019274	0	0	0.707855	0
hm:zewp0073	ENSDARG00000076126	0	0	-0.655928	0
cathepsin B, a	ENSDARG00000055120	0	0	0.387576	0
cathepsin La	ENSDARG00000007836	0	0	0.504764	0
fibromodulin b	ENSDARG00000010294	0	0	0.480227	0
si:dkeyp-75b4.9	ENSDARG00000015678	0	0	1.09953	0
regulatory factor X, 2 (influences HLA class II expression)	ENSDARG00000013575	0	0	-0.373841	0
zgc:153913	ENSDARG00000063518	0	0	0.470419	0
alpha-2-macroglobulin-like	ENSDARG00000056314	0	0	0.513059	0
si:ch211-140f21.1	ENSDARG00000001818	0	0	0.735149	0
apobec1 complementation factor	ENSDARG00000002968	0	0	0.403031	0
mannosidase, alpha, class 2B, member 1	ENSDARG00000001897	0	0	0.408829	0
Kruppel-like factor 11b	ENSDARG00000013794	0	0	-0.510646	0
prosaposin	ENSDARG00000013968	0	0	0.383181	0
no wiki	ENSDARG00000089358	0	0	0.644411	0
vitronectin b	ENSDARG00000053831	0	0	0.667413	0
integrin beta 3b	ENSDARG00000045070	0	0	0.990546	0
cytochrome P450, family 2, subfamily AA, polypeptide 9	ENSDARG00000070020	0	0	0.497851	0
egl nine homolog 2-like	ENSDARG00000062562	0	0	0.815292	0
mesogenin 1	ENSDARG00000070546	0	0	-1.42518	0
macrophage stimulating 1 (hepatocyte growth factor-like)	ENSDARG00000031855	0	0	0.402581	0
si:ch211-236k19.8	ENSDARG00000052154	0	0	-0.541172	0
si:ch211-236l14.3	ENSDARG00000062054	0	0	0.418902	0
oxysterol binding protein-like 2b	ENSDARG00000013830	0	0	0.481017	0
ATPase, H+ transporting, lysosomal V1 subunit Ab	ENSDARG00000076318	0	0	0.369623	0
interleukin 13 receptor, alpha 2	ENSDARG00000039436	0	0	1.09698	0
solute carrier family 26 (sulfate transporter), member 2	ENSDARG00000011618	0	0	0.363498	0
PQ loop repeat containing 2	ENSDARG00000043624	0	0	0.477224	0
arachidonate 5-lipoxygenase	ENSDARG00000057273	0	0	0.686695	0
matrix metallopeptidase 30	ENSDARG00000045887	0	0	0.66663	0
nitric oxide synthase 1 (neuronal)	ENSDARG00000068910	0	0	0.490864	0
gelsolin b	ENSDARG00000045262	0	0	0.345555	0
si:ch211-129c21.1	ENSDARG00000024775	0	0	0.491166	0
no wiki	ENSDARG00000091465	0	0	0.448931	0
serine hydrolase-like	ENSDARG00000032340	0	0	0.518757	0
ATP-binding cassette, sub-family A (ABC1), member 12	ENSDARG00000074749	0	0	0.500415	0
solute carrier family 38, member 7	ENSDARG00000012002	0	0	0.421524	0
no wiki	ENSDARG00000078382	0	0	0.409127	0
sarcosine dehydrogenase	ENSDARG00000058102	0	0	0.525884	0
ATP-binding cassette, sub-family B (MDR/TAP), member 6a	ENSDARG00000063297	0	0	0.643667	0
fetuin B	ENSDARG00000053973	0	0	0.82025	0
tRNA aspartic acid methyltransferase 1	ENSDARG00000034518	0	0	-0.321501	0
sulfatase 2, like	ENSDARG00000013838	0	0	-0.390505	0
KTI12 homolog, chromatin associated (S. cerevisiae)	ENSDARG00000054301	0	0	0.644921	0
uncharacterized protein C17orf67 homolog	ENSDARG00000089625	0	0	0.436322	0
zgc:158614	ENSDARG00000061634	0	0	0.392839	0
galactosylceramidase a	ENSDARG00000037064	0	0	0.487148	0
ankyrin repeat domain 37	ENSDARG00000056376	0	0	0.943903	0
lysosomal protective protein-like	ENSDARG00000052074	0	0	0.458229	0
vitronectin a	ENSDARG00000055388	0	0	1.02661	0
no wiki	ENSDARG00000043719	0	0	0.667524	0
transmembrane protein 63Ba	ENSDARG00000003836	0	0	0.459582	0
sestrin 3	ENSDARG00000015822	0	0	0.391447	0
phospholipase B domain containing 1	ENSDARG00000063313	0	0	0.452385	0
plac8 onzin related protein 3	ENSDARG00000088589	0	0	1.9365	0
IgGFc-binding protein-like	ENSDARG00000076830	0	0	0.382647	0
cathepsin D	ENSDARG00000057698	0	0	0.39392	0
transferrin receptor 1a	ENSDARG00000058784	0	0	0.509777	0
serine peptidase inhibitor, Kunitz type 1 a	ENSDARG00000023673	0	0	0.307314	0
integrin, beta 1b.1	ENSDARG00000053232	0	0	0.345934	0
dihydropyrimidinase-like 5a	ENSDARG00000011141	0	0	-0.385233	0
creatine kinase, brain a	ENSDARG00000069752	0	0	0.375437	0
3-oxoacid CoA transferase 1b	ENSDARG00000054319	0	0	0.646508	0
coagulation factor IXb	ENSDARG00000029493	0	0	0.767293	0
cyclic AMP-responsive element-binding protein 3-like protein 3-A-like	ENSDARG00000090903	0	0	0.742959	0
insulin-like growth factor 2 mRNA binding protein 2a	ENSDARG00000003421	0	0	-0.418667	0
MAP kinase-interacting serine/threonine kinase 2a	ENSDARG00000011373	0	0	0.658404	0
complement factor D (adipsin)	ENSDARG00000039579	0	0	0.929871	0
si:dkeyp-75h12.2	ENSDARG00000079281	0	0	0.809552	0
ATPase, Na+/K+ transporting, alpha 1a polypeptide, tandem duplicate 2	ENSDARG00000007739	0	0	0.514212	0
zgc:92380	ENSDARG00000041339	0	0	0.341315	0
galactosamine (N-acetyl)-6-sulfate sulfatase	ENSDARG00000051853	0	0	0.551545	0
zgc:110239	ENSDARG00000077664	0	0	0.669743	0
phospholipase A2, group XV	ENSDARG00000090495	0	0	0.520362	0
sphingosine-1-phosphate receptor 1	ENSDARG00000042690	0	0	-0.361283	0
phosphoglycerate kinase 1	ENSDARG00000054191	0	0	0.411884	0
transmembrane protein 47	ENSDARG00000057322	0	0	-0.342124	0
complement component 5	ENSDARG00000021004	0	0	0.615993	0
succinate-CoA ligase, GDP-forming, beta subunit	ENSDARG00000044914	0	0	0.358391	0
regulator of G-protein signaling 2	ENSDARG00000056875	0	0	-0.698915	0
im:7148400	ENSDARG00000075164	0	0	0.37933	0
ribose 5-phosphate isomerase A (ribose 5-phosphate epimerase)	ENSDARG00000056640	0	0	0.516758	0
sal-like 1a (Drosophila)	ENSDARG00000074319	0	0	-0.428685	0
RAB14, member RAS oncogene family	ENSDARG00000074246	0	0	-1.3769	0
activating signal cointegrator 1 complex subunit 1	ENSDARG00000077760	0	0	-0.476374	0
apolipoprotein C-II	ENSDARG00000092155	0	0	0.489373	0
quiescin Q6 sulfhydryl oxidase 1	ENSDARG00000039459	0	0	0.555534	0
DDHD domain containing 2	ENSDARG00000076765	0	0	0.73589	0
heat shock protein 90, alpha (cytosolic), class A member 1, tandem duplicate 2	ENSDARG00000024746	0	0	0.499679	0
spinster homolog 1 (Drosophila)	ENSDARG00000011925	0	0	0.511196	0
patched 1	ENSDARG00000016404	0	0	-0.356185	0
dehydrogenase/reductase SDR family member 13-like	ENSDARG00000074971	0	0	0.981866	0
inositol 1,4,5-triphosphate receptor, type 3	ENSDARG00000061741	0	0	0.331348	0
rapunzel 5	ENSDARG00000075718	0	0	0.372909	0
nephrosis 1, congenital, Finnish type (nephrin)	ENSDARG00000060758	0	0	1.22154	0
zgc:110216	ENSDARG00000077456	0	0	0.850023	0
polymerase I and transcript release factor b	ENSDARG00000059362	0	0	0.519594	0
transketolase	ENSDARG00000006019	0	0	0.348375	0
Lix1 homolog (mouse)-like	ENSDARG00000063244	0	0	-0.327045	0
nuclear receptor coactivator 7-like	ENSDARG00000077559	0	0	0.997478	0
jun B proto-oncogene b	ENSDARG00000088371	0	0	-0.499598	0
Niemann-Pick disease, type C1	ENSDARG00000017180	0	0	0.367029	0
collagen alpha-1(IX) chain-like	ENSDARG00000039462	0	0	0.72701	0
solute carrier family 43, member 2b	ENSDARG00000061120	0	0	0.521221	0
mannose receptor, C type 1a	ENSDARG00000073928	0	0	0.433896	0
no wiki	ENSDARG00000070039	0	0	-0.848029	0
ATPase, H+ transporting, lysosomal accessory protein 1b	ENSDARG00000037153	0	0	0.31664	0
kininogen 1	ENSDARG00000022372	0	0	0.653301	0
amidohydrolase domain containing 2	ENSDARG00000021293	0	0	0.379841	0
ceruloplasmin	ENSDARG00000010312	0	0	0.597387	0
adaptor-related protein complex 4, mu 1 subunit	ENSDARG00000056871	0	0	-0.609111	0
zgc:162608	ENSDARG00000069375	0	0	0.725251	0
transient receptor potential cation channel, subfamily V, member 6	ENSDARG00000014496	0	0	0.904529	0
TBC1 (tre-2/USP6, BUB2, cdc16) domain family, member 1	ENSDARG00000062081	0	0	0.352354	0
zgc:152945	ENSDARG00000051912	0	0	0.760286	0
periplakin	ENSDARG00000037898	0	0	0.398473	0
spondin 2b, extracellular matrix protein	ENSDARG00000002732	0	0	2.72548	0
lysozyme g-like 1	ENSDARG00000056874	0	0	1.24562	0
Kruppel-like factor 11a	ENSDARG00000030844	0	-0.846112	0	0
N-myc downstream regulated gene 1b	ENSDARG00000010420	0	-1.69321	0	0
microtubule-associated protein 1 light chain 3 beta	ENSDARG00000020048	0	-0.464821	0	0
gsk3b interacting protein	ENSDARG00000038099	0	0.377053	0	0
uncharacterized LOC100007703	ENSDARG00000038405	0	-0.714127	0	0
thioredoxin interacting protein b	ENSDARG00000070000	0	-1.47564	0	0
zgc:101549	ENSDARG00000036009	0	0.398941	0	0
sushi-repeat containing protein, X-linked 2	ENSDARG00000034559	0	0.778951	0	0
sorbitol dehydrogenase	ENSDARG00000053405	0	0.455093	0	0
zgc:153018	ENSDARG00000060977	0	0.506325	0	0
4-hydroxy-2-oxoglutarate aldolase 1	ENSDARG00000018944	0	0.730356	0	0
protein phosphatase 1, regulatory (inhibitor) subunit 3Cb	ENSDARG00000014554	0	-0.828882	0	0
protein NLRC3-like	ENSDARG00000088041	0	-0.530591	0	0
family with sequence similarity 169, member Ab	ENSDARG00000004177	0	-1.05786	0	0
cytochrome P450, family 24, subfamily A, polypeptide 1	ENSDARG00000070420	0	0.980049	0	0
phosphoglucomutase 1	ENSDARG00000013561	0	0.562162	0	0
dimethylglycine dehydrogenase	ENSDARG00000025703	0	0.394789	0	0
retinal pigment epithelium-specific protein 65b	ENSDARG00000094752	0	0.532871	0	0
Thy-1 cell surface antigen	ENSDARG00000035018	0	0.342655	0	0
hydroxy-delta-5-steroid dehydrogenase, 3 beta- and steroid delta-isomerase	ENSDARG00000036966	0	0.570342	0	0
zgc:198419	ENSDARG00000076221	0	-0.997794	0	0
regulator of calcineurin 1a	ENSDARG00000003109	0	0.305811	0	0
no wiki	ENSDARG00000091968	0	-0.930582	0	0
aquaporin 12	ENSDARG00000043279	0	0.459254	0	0
biogenesis of lysosomal organelles complex-1, subunit 6, pallidin	ENSDARG00000042933	0	0.358566	0	0
si:dkey-238o13.4	ENSDARG00000078847	0	0.575408	0	0
zgc:175094	ENSDARG00000074734	0	-0.587475	0	0
mannose-P-dolichol utilization defect 1a	ENSDARG00000035562	0	0.44673	0	0
ATP-binding cassette, sub-family B (MDR/TAP), member 5	ENSDARG00000021787	0	0.375024	0	0
ATPase, Na+/K+ transporting, alpha 1a polypeptide, tandem duplicate 3	ENSDARG00000039131	0	0.713728	0	0
keratin 18	ENSDARG00000018404	0	-0.58031	0	0
no wiki	ENSDARG00000095556	0	0.426523	0	0
pancreatic progenitor cell differentiation and proliferation factor b	ENSDARG00000031317	0	-0.571403	0	0
cyclin-dependent kinase 13	ENSDARG00000076791	0	0.319743	0	0
zgc:77439	ENSDARG00000039211	0	0.561601	0	0
zgc:174938	ENSDARG00000078334	0	-1.13879	0	0
translocase of inner mitochondrial membrane 8 homolog B (yeast)	ENSDARG00000055708	0	0.37393	0	0
phosphoserine phosphatase	ENSDARG00000040314	0	0.419408	0	0
myosin, heavy chain a	ENSDARG00000095930	0	-1.29161	0	0
guanosine monophosphate reductase	ENSDARG00000016160	0	0.890056	0	0
BCL2 binding component 3	ENSDARG00000069282	0	-1.2495	0	0
glycerol-3-phosphate dehydrogenase 1b	ENSDARG00000043180	0	0.433458	0	0
metallothionein	ENSDARG00000041623	0	-0.773264	0	0
si:dkey-8k3.2	ENSDARG00000038424	0	-0.596566	0	0
protein phosphatase 1, regulatory (inhibitor) subunit 3Ca	ENSDARG00000071005	0	-0.649552	0	0
zgc:112994	ENSDARG00000026296	0	-1.39958	0	0
family with sequence similarity 129, member Bb	ENSDARG00000008026	0	0.584411	0	0
no wiki	ENSDARG00000092358	0	-1.58954	0	0
urocanate hydratase 1	ENSDARG00000070394	0	0.956827	0	0
no wiki	ENSDARG00000068947	0	0.545976	0	0
zgc:174688	ENSDARG00000087318	0	0.856203	0	0
zgc:110251	ENSDARG00000069966	0	-0.732045	0	0
no wiki	ENSDARG00000073789	0	-1.13309	0	0
GTP binding protein 4	ENSDARG00000018961	0	-0.414107	0	0
putative short-chain dehydrogenase/reductase family 42E member 2-like	ENSDARG00000059914	0	-1.20291	0	0
hexose-binding lectin 4	ENSDARG00000054202	0	0.824908	0	0
iroquois homeobox protein 7	ENSDARG00000002601	0	-0.704561	0	0
integrin beta 3a	ENSDARG00000056767	0	0.650197	0	0
retinal G protein coupled receptor a	ENSDARG00000054890	0	1.00153	0	0
phosphoinositide-3-kinase interacting protein 1	ENSDARG00000003281	0	-0.803593	0	0
si:ch211-124e16.2	ENSDARG00000063283	0	0.597439	0	0
no wiki	ENSDARG00000068621	0	-1.54569	0	0
solute carrier family 2 (facilitated glucose transporter), member 3a	ENSDARG00000013295	0	-0.350634	0	0
no wiki	ENSDARG00000094719	0	-0.84278	0	0
nucleotide-binding oligomerization domain containing 2	ENSDARG00000010756	0	-0.827191	0	0
no wiki	ENSDARG00000093702	0	0.343455	0	0
no wiki	ENSDARG00000090352	0	-0.482046	0	0
aldo-keto reductase family 1, member A1a (aldehyde reductase)	ENSDARG00000035257	0	0.83496	0	0
keratin, type 1, gene 19d	ENSDARG00000023082	0	0.525339	0	0
zgc:113263	ENSDARG00000045842	0	-0.492424	0	0
plac8 onzin related protein 5	ENSDARG00000055046	0	-0.881928	0	0
tubulin alpha-1A chain-like	ENSDARG00000036700	0	0.380301	0	0
tumor protein p63	ENSDARG00000044356	0	0.322944	0	0
si:ch211-89f7.1	ENSDARG00000059729	0	0.733011	0	0
no wiki	ENSDARG00000086721	0	-1.36675	0	0
transcobalamin II, like	ENSDARG00000036481	0	-0.532353	0	0
claudin f	ENSDARG00000043133	0	-0.411549	0	0
meningioma expressed antigen 5 (hyaluronidase)	ENSDARG00000074686	0	-0.419351	0	0
troponin T2d, cardiac	ENSDARG00000002988	-2.90784	0	0	0
lin-9 homolog (C. elegans)	ENSDARG00000028475	0.93873	0	0	0
triple QxxK/R motif containing	ENSDARG00000076296	-0.534797	0	0	0
uncharacterized LOC553326	ENSDARG00000022633	-1.48453	0	0	0
thrombospondin 1	ENSDARG00000010785	-1.69535	0	0	0
cofilin 2 (muscle)	ENSDARG00000014106	-1.84985	0	0	0
nuclear receptor subfamily 2, group F, member 1a	ENSDARG00000052695	-1.85281	0	0	0
ribosomal protein S7	ENSDARG00000042566	-0.371773	0	0	0
disks large homolog 3-like	ENSDARG00000076796	-1.68682	0	0	0
slow myosin heavy chain 1	ENSDARG00000071430	-2.09503	0	0	0
crystallin, beta A2a	ENSDARG00000030349	-2.16299	0	0	0
no wiki	ENSDARG00000095744	-1.94173	0	0	0
zgc:86896	ENSDARG00000090369	-1.98163	0	0	0
ubiquitin A-52 residue ribosomal protein fusion product 1	ENSDARG00000041435	-0.445456	0	0	0
sciellin	ENSDARG00000034677	-1.27027	0	0	0
cathepsin L1-like	ENSDARG00000089750	-2.7827	0	0	0
parvalbumin 1	ENSDARG00000037789	-2.00256	0	0	0
myosin, light polypeptide 3, skeletal muscle	ENSDARG00000017441	-2.25089	0	0	0
kelch-like 41b (Drosophila)	ENSDARG00000006757	-1.40795	0	0	0
myozenin 1b	ENSDARG00000071445	-1.77459	0	0	0
ictacalcin 2	ENSDARG00000055514	-2.21908	0	0	0
ankyrin 2b, neuronal	ENSDARG00000043313	-1.52279	0	0	0
no wiki	ENSDARG00000075433	-1.63194	0	0	0
mab-21-like 2	ENSDARG00000015266	-1.84569	0	0	0
no wiki	ENSDARG00000096032	1.32012	0	0	0
peripheral myelin protein 22a	ENSDARG00000032724	-1.26807	0	0	0
sarcolemma associated protein b	ENSDARG00000020764	0.822031	0	0	0
collagen, type I, alpha 2	ENSDARG00000020007	-2.17888	0	0	0
zgc:77517	ENSDARG00000028618	-1.89002	0	0	0
si:dkeyp-113d7.4	ENSDARG00000090268	-2.32263	0	0	0
fibromodulin a	ENSDARG00000044895	-2.0778	0	0	0
zgc:56676	ENSDARG00000029445	-0.36455	0	0	0
hemoglobin alpha embryonic-1	ENSDARG00000088330	-2.65727	0	0	0
transforming growth factor, beta-induced	ENSDARG00000071586	-1.44624	0	0	0
ribosomal protein, large P2	ENSDARG00000022833	-0.510971	0	0	0
isthmin 1	ENSDARG00000020541	0.494861	0	0	0
zgc:174855	ENSDARG00000094559	-1.88802	0	0	0
aminolevulinate, delta-, synthetase 2	ENSDARG00000038643	-1.82576	0	0	0
midkine-related growth factor	ENSDARG00000036036	-1.38523	0	0	0
alpha-tropomyosin	ENSDARG00000033683	-1.99271	0	0	0
zgc:103540	ENSDARG00000089062	0.789904	0	0	0
myosin, light chain 10, regulatory	ENSDARG00000062592	-1.81639	0	0	0
urate (5-hydroxyiso-) hydrolase	ENSDARG00000068644	-2.78693	0	0	0
S100 calcium binding protein A10b	ENSDARG00000025254	-1.38432	0	0	0
actinodin1	ENSDARG00000088514	-1.91245	0	0	0
muscle-related coiled-coil protein a	ENSDARG00000038658	-1.7757	0	0	0
hatching enzyme 1b	ENSDARG00000019122	-2.03174	0	0	0
crystallin, gamma MX, like 2	ENSDARG00000074001	-1.53449	0	0	0
kelch-like 31 (Drosophila)	ENSDARG00000039066	-2.18191	0	0	0
keratin 4	ENSDARG00000017624	-0.315251	0	0	0
aldolase a, fructose-bisphosphate, b	ENSDARG00000034470	-2.20931	0	0	0
solute carrier family 7 (cationic amino acid transporter, y+ system), member 8a	ENSDARG00000075831	0.543731	0	0	0
zgc:136410	ENSDARG00000040574	-1.85187	0	0	0
fatty acid binding protein 7, brain, a	ENSDARG00000007697	-1.8242	0	0	0
dihydropyrimidinase-like 3	ENSDARG00000002587	-1.18389	0	0	0
solute carrier family 2 (facilitated glucose transporter), member 11b	ENSDARG00000063288	-1.43364	0	0	0
tubulin, alpha 1, like	ENSDARG00000055216	-1.49013	0	0	0
si:ch211-251b21.1	ENSDARG00000007275	-2.1885	0	0	0
nuclear receptor subfamily 2, group F, member 2	ENSDARG00000040926	-1.55845	0	0	0
myosin, heavy polypeptide 1.2, skeletal muscle	ENSDARG00000067995	-1.59122	0	0	0
ns:zf-e68	ENSDARG00000067997	-1.75591	0	0	0
si:ch211-66k16.27	ENSDARG00000091280 ENSDARG00000092789	-0.766066	0	0	0
collagen, type VI, alpha 2	ENSDARG00000061436	-1.70838	0	0	0
tenascin W	ENSDARG00000024829	-1.13235	0	0	0
zgc:194131	ENSDARG00000020866	-1.36116	0	0	0
no wiki	ENSDARG00000062646	-2.33029	0	0	0
troponin I, skeletal, slow like	ENSDARG00000036671	-1.89781	0	0	0
POU class 3 homeobox 2b	ENSDARG00000076262	-1.43875	0	0	0
hemoglobin beta embryonic-1.1	ENSDARG00000090689	-2.63371	0	0	0
collagen, type IV, alpha 6	ENSDARG00000052061	-2.30819	0	0	0
plastin 3 (T isoform)	ENSDARG00000037655	-1.18173	0	0	0
connexin 30.3	ENSDARG00000042707	-1.90221	0	0	0
solute carrier family 4, member 4a	ENSDARG00000013730	0.55968	0	0	0
si:ch211-226h8.14	ENSDARG00000088713	-0.622799	0	0	0
troponin C type 1b (slow)	ENSDARG00000037539	-1.9035	0	0	0
LSM8 homolog, U6 small nuclear RNA associated	ENSDARG00000091656	-0.551233	0	0	0
homeo box B9a	ENSDARG00000056023	-1.65055	0	0	0
carboxypeptidase E	ENSDARG00000055874	-1.7968	0	0	0
annexin A1a	ENSDARG00000026726	0.519881	0	0	0
glyoxylate reductase/hydroxypyruvate reductase b	ENSDARG00000019986	-1.96022	0	0	0
troponin I, skeletal, fast 2a, tandem duplicate 4	ENSDARG00000029069	-1.89474	0	0	0
adenylate kinase 1	ENSDARG00000001950	-2.31218	0	0	0
death associated protein 1b	ENSDARG00000036895	1.63291	0	0	0
aldo-keto reductase family 1, member B1 (aldose reductase)	ENSDARG00000006215	-2.00589	0	0	0
solute carrier family 39 (zinc transporter), member 1	ENSDARG00000058257	0.588606	0	0	0
chemokine (C-X-C motif) ligand 14	ENSDARG00000056627	-1.54402	0	0	0
matrilin 4	ENSDARG00000015947	-1.84271	0	0	0
ribosomal protein S9	ENSDARG00000011405	-0.344027	0	0	0
zgc:92357	ENSDARG00000022165	-0.702314	0	0	0
slit (Drosophila) homolog 3	ENSDARG00000034268	-2.04121	0	0	0
FK506 binding protein 9	ENSDARG00000005023	-1.06456	0	0	0
no wiki	ENSDARG00000059227	-1.70479	0	0	0
mab-21-like 1	ENSDARG00000055089	-1.72999	0	0	0
no wiki	ENSDARG00000088951	0.475242	0	0	0
LIM domain only 7b	ENSDARG00000053535	0.58451	0	0	0
leucine rich repeat neuronal 1	ENSDARG00000060115	-0.7722	0	0	0
aldehyde dehydrogenase 2, tandem duplicate 2	ENSDARG00000028087	-0.766033	0	0	0
no wiki	ENSDARG00000096257	-1.81341	0	0	0
no wiki	ENSDARG00000093957	-1.5306	0	0	0
collagen alpha-1(XII) chain-like	ENSDARG00000019601	-2.01417	0	0	0
protocadherin 1 gamma c 5	ENSDARG00000075978	-1.8429	0	0	0
phosphorylase, glycogen (muscle) A	ENSDARG00000055518	-1.82891	0	0	0
no wiki	ENSDARG00000044872 ENSDARG00000095896	-1.71742	0	0	0
tumor necrosis factor receptor superfamily member 11A-like	ENSDARG00000087804	1.59574	0	0	0
parvalbumin 4	ENSDARG00000024433	-2.78381	0	0	0
keratocan	ENSDARG00000056938	-1.57719	0	0	0
hemoglobin beta embryonic-3	ENSDARG00000038147	-2.32836	0	0	0
tyrosinase-related protein 1b	ENSDARG00000056151	-1.57598	0	0	0
wu:fa26c03	ENSDARG00000074306	-1.66508	0	0	0
actinin, alpha 1	ENSDARG00000007219	-1.28864	0	0	0
myeloid ecotropic viral integration 1	ENSDARG00000012078	-1.42941	0	0	0
hemoglobin beta embryonic-1.1	ENSDARG00000087390	-2.54384	0	0	0
no wiki	ENSDARG00000094362	-2.08572	0	0	0
annexin A2a	ENSDARG00000003216	-1.59821	0	0	0
fatty acid binding protein 2, intestinal	ENSDARG00000006427	-1.68453	0	0	0
transmembrane protein 38A	ENSDARG00000024047	-1.66912	0	0	0
zgc:92868	ENSDARG00000077717	-0.444308	0	0	0
transient receptor potential cation channel, subfamily M, member 5	ENSDARG00000059792	0.761177	0	0	0
premelanosome protein a	ENSDARG00000091298	-1.3299	0	0	0
family with sequence similarity 219, member Aa	ENSDARG00000016396	1.11292	0	0	0
zgc:114041	ENSDARG00000052109	0.705411	0	0	0
apolipoprotein A-II	ENSDARG00000015866	-1.99652	0	0	0
si:dkey-222f2.1	ENSDARG00000043242	-0.842826	0	0	0
calsequestrin 2	ENSDARG00000008982	-1.77221	0	0	0
reticulon 1a	ENSDARG00000006497	-1.45274	0	0	0
dopachrome tautomerase	ENSDARG00000006008	-2.26181	0	0	0
zgc:171775	ENSDARG00000058381	-1.75957	0	0	0
caveolin 3	ENSDARG00000024141	-1.57397	0	0	0
no wiki	ENSDARG00000089314	-1.79573	0	0	0
wu:fc13c02	ENSDARG00000057062	-1.44529	0	0	0
collagen, type IX, alpha 3	ENSDARG00000037845	-0.993596	0	0	0
ribosomal protein L11	ENSDARG00000043509	-0.386521	0	0	0
collagen, type XI, alpha 1b	ENSDARG00000009014	-1.31055	0	0	0
ATPase, Ca++ transporting, cardiac muscle, fast twitch 1	ENSDARG00000020574	-1.86551	0	0	0
creatine kinase, muscle a	ENSDARG00000035327	-2.30109	0	0	0
zgc:195154	ENSDARG00000077777	-0.635465	0	0	0
methionine adenosyltransferase I, alpha	ENSDARG00000039605	-2.29719	0	0	0
no wiki	ENSDARG00000021566	0.529145	0	0	0
Cathepsin L1-like	ENSDARG00000090918	-1.72599	0	0	0
H3 histone, family 3C	ENSDARG00000020504	-0.234704	0	0	0
tenascin C	ENSDARG00000021948	-1.44045	0	0	0
crystallin, beta A2b	ENSDARG00000041925	-2.37114	0	0	0
crystallin, beta B1	ENSDARG00000068507	-1.59826	0	0	0
periostin, osteoblast specific factor b	ENSDARG00000061219	-0.925425	0	0	0
retinol binding protein 1a, cellular	ENSDARG00000016235	-1.56066	0	0	0
apolipoprotein Ea	ENSDARG00000086370	-2.06631	0	0	0
troponin T1, skeletal, slow	ENSDARG00000032242	-1.1693	0	0	0
ribosomal protein S3A	ENSDARG00000035692	-0.344704	0	0	0
no wiki	ENSDARG00000068478	-1.05076	0	0	0
GTP cyclohydrolase 2	ENSDARG00000013340	-2.32136	0	0	0
decorin	ENSDARG00000012066	-1.88225	0	0	0
fibrinogen, gamma polypeptide	ENSDARG00000037281	-2.04874	0	0	0
insulinoma-associated 1a	ENSDARG00000091756	-1.54657	0	0	0
myeloid/lymphoid or mixed-lineage leukemia (trithorax homolog, Drosophila); translocated to, 11	ENSDARG00000071026	-1.38694	0	0	0
collagen, type V, alpha 2a	ENSDARG00000031678	-1.99738	0	0	0
nescient helix loop helix 2	ENSDARG00000025495	-1.57558	0	0	0
collagen, type IV, alpha 5 (Alport syndrome)	ENSDARG00000052063	-1.25595	0	0	0
serine (or cysteine) proteinase inhibitor, clade A (alpha-1 antiproteinase, antitrypsin), member 1	ENSDARG00000090286	-2.3912	0	0	0
no wiki	ENSDARG00000071475	-2.29321	0	0	0
zgc:66286	ENSDARG00000042245	-2.03658	0	0	0
ras-related C3 botulinum toxin substrate 3b (rho family, small GTP binding protein Rac3)	ENSDARG00000020795	-1.51814	0	0	0
parvalbumin 9	ENSDARG00000071601	-1.99295	0	0	0
hyaluronan and proteoglycan link protein 1a	ENSDARG00000089769	-1.62966	0	0	0
cathepsin L, 1 b	ENSDARG00000039173	-2.17783	0	0	0
protein tyrosine phosphatase, receptor type, s, b	ENSDARG00000038590	-1.59554	0	0	0
claudin i	ENSDARG00000054616	-1.90028	0	0	0
ribosomal protein S20	ENSDARG00000036044 ENSDARG00000095880	-0.498683	0	0	0
no wiki	ENSDARG00000073681	-1.28438	0	0	0
PAP associated domain containing 4	ENSDARG00000071511	1.15252	0	0	0
troponin C type 2 (fast)	ENSDARG00000070835	-2.06136	0	0	0
immunoglobulin superfamily containing leucine-rich repeat 2	ENSDARG00000051875	-1.95331	0	0	0
MICAL-like 1	ENSDARG00000079811	0.988541	0	0	0
zgc:92533	ENSDARG00000036830	-0.769588	0	0	0
cathepsin C	ENSDARG00000018806	0.452073	0	0	0
myosin light chain, phosphorylatable, fast skeletal muscle a	ENSDARG00000053254	-2.04717	0	0	0
microtubule-associated tumor suppressor 1 homolog A-like	ENSDARG00000034105	0.532285	0	0	0
no wiki	ENSDARG00000032630	-1.0681	0	0	0
creatine kinase, muscle b	ENSDARG00000040565	-2.04361	0	0	0
apolipoprotein A-IV	ENSDARG00000040298	-2.30388	0	0	0
no wiki	ENSDARG00000061764	-0.685306	0	0	0
no wiki	ENSDARG00000079727	-1.78117	0	0	0
ELAV (embryonic lethal, abnormal vision, Drosophila)-like 3 (Hu antigen C)	ENSDARG00000014420	-1.53846	0	0	0
protein tyrosine kinase 2 beta, b	ENSDARG00000039577	-1.14973	0	0	0
myosin light chain, phosphorylatable, fast skeletal muscle b	ENSDARG00000002589	-1.7748	0	0	0
glucose phosphate isomerase b	ENSDARG00000005161	-2.28919	0	0	0
myosin binding protein C, fast type b	ENSDARG00000021265	-1.80138	0	0	0
homeo box B3a	ENSDARG00000029263	-1.48765	0	0	0
no wiki	ENSDARG00000019301	0.804392	0	0	0
parvalbumin 2	ENSDARG00000002768	-2.24433	0	0	0
zgc:77112	ENSDARG00000015657	0.64759	0	0	0
influenza virus NS1A binding protein a	ENSDARG00000031100	-0.880736	0	0	0
guanidinoacetate N-methyltransferase	ENSDARG00000070844	-2.11878	0	0	0
hairy-related 12	ENSDARG00000032963	-1.35568	0	0	0
apolipoprotein A-Ia	ENSDARG00000012076	-1.62434	0	0	0
epithelial membrane protein 2	ENSDARG00000044588	-1.45462	0	0	0
actinodin2	ENSDARG00000079302	-2.31139	0	0	0
hatching enzyme 1a	ENSDARG00000023656	-1.83221	0	0	0
collagen, type I, alpha 1a	ENSDARG00000012405	-1.84523	0	0	0
titin a	ENSDARG00000028213	-1.00371	0	0	0
hedgehog acyltransferase-like, a	ENSDARG00000039051	-1.96175	0	0	0
actinin alpha 3a	ENSDARG00000013755	-1.81841	0	0	0
caveolin 1	ENSDARG00000052004	-1.05806	0	0	0
calsequestrin 1a	ENSDARG00000038716	-1.50373	0	0	0
si:ch211-218c6.8	ENSDARG00000092364	-0.986904	0	0	0
purine nucleoside phosphorylase 4a	ENSDARG00000057575	0.572026	0	0	0
LIM domain binding 3b	ENSDARG00000019202	-1.75351	0	0	0
ribosomal protein L34	ENSDARG00000029500	-0.481825	0	0	0
phosphoglycerate mutase 2 (muscle)	ENSDARG00000057571	-1.3439	0	0	0
anterior gradient homolog 2 (Xenopus laevis)	ENSDARG00000070480	-1.52859	0	0	0
carbonic anhydrase II	ENSDARG00000014488	-1.91203	0	0	0
ATP synthase, H+ transporting, mitochondrial F0 complex, subunit d	ENSDARG00000025635	-0.779061	0	0	0
desmin a	ENSDARG00000058656	-2.24473	0	0	0
LIM-domain binding factor 3a	ENSDARG00000056322	-1.30863	0	0	0
troponin T3b, skeletal, fast	ENSDARG00000068457	-1.86751	0	0	0
troponin I, skeletal, fast 2b, tandem duplicate 1	ENSDARG00000035958	-1.21962	0	0	0
myosin, heavy polypeptide 1.1, skeletal muscle	ENSDARG00000067990	-1.68605	0	0	0
glycoprotein M6Aa	ENSDARG00000055455	-1.34954	0	0	0
midkine-related growth factor b	ENSDARG00000020708	-1.39314	0	0	0
annexin A1c	ENSDARG00000011168	-0.676227	0	0	0
ribosomal protein S15	ENSDARG00000070849	-0.453866	0	0	0
hemoglobin alpha embryonic-3	ENSDARG00000079305	-2.4322	0	0	0
histone H4 transcription factor	ENSDARG00000004851	0.862814	0	0	0
collagen, type I, alpha 1b	ENSDARG00000035809	-2.19956	0	0	0
de-etiolated homolog 1 (Arabidopsis)	ENSDARG00000006145	0.738446	0	0	0
lysozyme	ENSDARG00000057789	-2.75617	0	0	0
actin, alpha, cardiac muscle 1b	ENSDARG00000037840	-1.66471	0	0	0
serine (or cysteine) proteinase inhibitor, clade A (alpha-1 antiproteinase, antitrypsin), member 1, like	ENSDARG00000090850	-1.8153	0	0	0
actin, alpha 1a, skeletal muscle	ENSDARG00000036371	-1.40776	0	0	0
type I cytokeratin, enveloping layer, like	ENSDARG00000036832	-0.9348	0	0	0
transferrin-a	ENSDARG00000016771	-0.977923	0	0	0
elongation factor-2 kinase	ENSDARG00000035835	-1.55683	0	0	0
H2A histone family, member Y2	ENSDARG00000006687	-1.19671	0	0	0
no wiki	ENSDARG00000061736	-1.74366	0	0	0
myosin, light chain 1, alkali; skeletal, fast	ENSDARG00000014196	-2.09112	0	0	0
runt-related transcription factor 1; translocated to, 1 (cyclin D-related)	ENSDARG00000003680	-1.82218	0	0	0
si:ch73-21g5.7	ENSDARG00000093156	-2.60711	0	0	0
zgc:86709	ENSDARG00000057911	-1.71487	0	0	0
procollagen, type V, alpha 1	ENSDARG00000012593	-1.8159	0	0	0
thymosin, beta	ENSDARG00000054911	-2.07682	0	0	0
hexokinase domain containing 1	ENSDARG00000038703	0.698343	0	0	0
transmembrane protein 176B-like	ENSDARG00000086230	0.540706	0	0	0
si:ch211-133n4.4	ENSDARG00000071224	-0.563776	0	0	0
troponin T3a, skeletal, fast	ENSDARG00000030270	-1.88131	0	0	0
aggrecan core protein-like	ENSDARG00000067820	-1.56487	0	0	0
1-acylglycerol-3-phosphate O-acyltransferase 2 (lysophosphatidic acid acyltransferase, beta)	ENSDARG00000068437	0.540214	0	0	0
secreted acidic cysteine rich glycoprotein	ENSDARG00000019353	-2.16299	0	0	0
ATPase, Ca++ transporting, cardiac muscle, fast twitch 1 like	ENSDARG00000035458	-1.76829	0	0	0
SET and MYND domain containing 1a	ENSDARG00000009280	-2.40098	0	0	0
follistatin-like 1a	ENSDARG00000015559	-1.78867	0	0	0
protein tyrosine kinase 2a	ENSDARG00000004672	1.17403	0	0	0
H1 histone family, member 0	ENSDARG00000038559	-0.828243	0	0	0
no wiki	ENSDARG00000009499	-1.52404	0	0	0
D-amino-acid oxidase, tandem duplicate 1	ENSDARG00000035602	-2.02858	0	0	0
zgc:85869	ENSDARG00000016725	-1.35844	0	0	0
no wiki	ENSDARG00000093817	-0.403084	0	0	0
prothymosin, alpha a	ENSDARG00000021113	-0.912779	0	0	0
glycine amidinotransferase (L-arginine:glycine amidinotransferase)	ENSDARG00000036239	-0.879067	0	0	0
zgc:123068	ENSDARG00000017489	-0.680761	0	0	0
ictacalcin	ENSDARG00000009978	-2.11797	0	0	0
actin, alpha 1b, skeletal muscle	ENSDARG00000055618	-1.67759	0	0	0
muscle-related coiled-coil protein b	ENSDARG00000056743	-1.79982	0	0	0
myomesin 1a (skelemin)	ENSDARG00000061249	-1.53792	0	0	0
plasminogen	ENSDARG00000023111	-1.76671	0	0	0
poly(A) binding protein, cytoplasmic 4 (inducible form)	ENSDARG00000059259	-2.37879	0	0	0
no wiki	ENSDARG00000042780	-1.19413	0	0	0
N-ethylmaleimide-sensitive factor attachment protein, gamma	ENSDARG00000043012	1.0648	0	0	0
no wiki	ENSDARG00000096563	-2.21103	0	0	0
