# Supplementary material for: Partial depletion of yolk during zebrafish embryogenesis changes the dynamics of methionine cycle and metabolic genes
Source: BMC Genomics. 2015 Jun 4;16(1):427. doi: 10.1186/s12864-015-1654-6 (PMC4455928; doi:10.1186/s12864-015-1654-6)
Supplement: Additional file 3: — Differentially expressed genes at 48 hpf. Column 1: database system; column 2: identifiers (either Ensembl, Genbank, Entrez or Refseq); column 3: median log2-fold expression difference (SP/YD); column 4: gene description in the normalized datafile (if available in the feature-extraction output). [file 12864_2015_1654_MOESM3_ESM.xls]

## Sheet: Sheet1
	Database	identifier	log2 expression (SP/YD)	gene description (if available)
	Entrez	337181	1.47757	FDR107-P00055-DEPE-F_D19 FDR107 Danio rerio cDNA clone FDR107-P00055-BR_D19 5', mRNA sequence [EH503420]
	Genbank	BC114317	1.35205
	Genbank	CN508883	1.26414	AGENCOURT_22401462 NIH_ZGC_9 Danio rerio cDNA clone IMAGE:7274410 5', mRNA sequence [CN508883]
	Entrez	100141346	1.04291	Danio rerio zgc:172265 (zgc:172265), mRNA [NM_001114911]
	Ensembl	ENSDART00000111720	0.913755
	Entrez	569604	0.862432	Novel protein similar to crystallin, gamma family Fragment [Source:UniProtKB/TrEMBL;Acc:B0UY84] [ENSDART00000065956]
	Entrez	402880	0.839355
	Refseq_predicted	XM_001921953	0.820641
	Entrez	493628	0.786494	Danio rerio crystallin, gamma M2c (crygm2c), mRNA [NM_001007783]
	Entrez	553954	0.762195	Danio rerio crystallin, gamma M2b (crygm2b), mRNA [NM_001020783]
	Entrez	574008	0.736497	Danio rerio zgc:112302 (zgc:112302), mRNA [NM_001025187]
	Entrez	100093707	0.720956	Danio rerio zgc:165628 (zgc:165628), mRNA [NM_001099260]
	Entrez	406602	0.703692	Danio rerio egl nine homolog 3 (C. elegans) (egln3), mRNA [NM_213310]
	Refseq_predicted	XM_001345402	0.703568	Rep: LOC567732 protein - Danio rerio (Zebrafish) (Brachydanio rerio), partial (96%) [TC387623]
	Genbank	AF533659	0.615311	Danio rerio embryonic shield mRNA, complete sequence. [AF533659]
	Entrez	795883	0.553283	Danio rerio zgc:174689 (zgc:174689), mRNA [NM_001103131]
	Entrez	100526805	0.549576
	Entrez	325758	0.510748
	Entrez	326706	0.506836	Danio rerio lectin, galactoside-binding, soluble, 1 (galectin 1)-like 1 (lgals1l1), mRNA [NM_001005958]
	Genbank	DN894763	0.484311	nao59a12.y1 Zebrafish Posterior segment. Unnormalized (nao) Danio rerio cDNA clone nao59a12 5', mRNA sequence [DN894763]
	Genbank	CT710128	-2.31123	CT710128 ZF_mu Danio rerio cDNA clone ZF_mu_203o22 3', mRNA sequence [CT710128]
	Genbank	EH455384	-1.97588	FDR103-P00066-DEPE-F_H07 FDR103 Danio rerio cDNA clone FDR103-P00066-BR_H07 5', mRNA sequence [EH455384]
	Refseq_predicted	XM_695355	-1.87855	Rep: High-affinity cGMP-specific 3',5'-cyclic phosphodiesterase 9A . - Takifugu rubripes, partial (73%) [TC440902]
	Entrez	564348	-1.85335	Danio rerio leptin b (lepb), mRNA [NM_001030186]
	Refseq_predicted	XM_683311	-1.83191
	Entrez	566600	-1.74719	AGENCOURT_15135925 NIH_ZGC_7 Danio rerio cDNA clone IMAGE:6996346 5', mRNA sequence [CF266030]
	Entrez	798684	-1.6688	Danio rerio hypothetical LOC798684 (LOC798684), mRNA [NM_001128803]
	Entrez	368924	-1.57495	Danio rerio FK506 binding protein 5 (fkbp5), mRNA [NM_213149]
	Entrez	497532	-1.51029
	Entrez	795588	-1.49423	Danio rerio solute carrier family 16 (monocarboxylic acid transporters), member 9a (slc16a9a), mRNA [NM_200410]
	Entrez	447805	-1.44356	Danio rerio zgc:92115 (zgc:92115), mRNA [NM_001004544]
	Entrez	100270761	-1.39077	Danio rerio secretory calcium-binding phosphoprotein 8 (scpp8), mRNA [NM_001145244]
	Entrez	100330330	-1.37719
	Entrez	100331324	-1.32781	Rep: caspase 3, apoptosis-related cysteine protease - Danio rerio, partial (21%) [TC378029]
	Entrez	796074	-1.23743	Danio rerio zgc:172290 (zgc:172290), mRNA [NM_001113634]
	Entrez	402987	-1.23581	Danio rerio glycoprotein hormones, alpha polypeptide (cga), mRNA [NM_205687]
	Entrez	436612	-1.21282	Danio rerio claudin 7a (cldn7a), mRNA [NM_001002340]
	Refseq_predicted	XM_001344486	-1.20601	PREDICTED: Danio rerio wu:fj90d02 (wu:fj90d02), mRNA [XM_001344486]
	Genbank	CK703250	-1.20245	ZF101-P00002-DEPE-R_N06 GISZF101 Danio rerio cDNA clone IMAGE:6911911 3', mRNA sequence [CK703250]
	Entrez	100005016	-1.19319	PREDICTED: Danio rerio hypothetical LOC100005016 (LOC100005016), mRNA [XM_001344137]
	Entrez	393654	-1.18215	Danio rerio solute carrier family 5 (sodium/glucose cotransporter), member 1 (slc5a1), mRNA [NM_200681]
	Entrez	58113	-1.1752	AGENCOURT_15713073 NIH_ZGC_8 Danio rerio cDNA clone IMAGE:7014298 5', mRNA sequence [CF594774]
	Entrez	798704	-1.16751
	Entrez	100334656	-1.15032	CT716950 ZF_mu Danio rerio cDNA clone ZF_mu_228l11 5', mRNA sequence [CT716950]
	Ensembl	ENSDART00000061430	-1.14181	Novel protein similar to vertebrate cartilage intermediate layer protein, nucleotide pyrophosphohydrolase (CLIP) Fragment [Source:UniProtKB/TrEMBL;Acc:Q1LW15] [ENSDART00000061430]
	Entrez	561607	-1.14056	Danio rerio zgc:165649 (zgc:165649), mRNA [NM_001105110]
	Entrez	399650	-1.13706	FDR103-P00048-DEPE-F_D16 FDR103 Danio rerio cDNA clone FDR103-P00048-BR_D16 5', mRNA sequence [EH448781]
	Entrez	406304	-1.13028	Danio rerio growth arrest and DNA-damage-inducible, beta a (gadd45ba), mRNA [NM_213031]
	Entrez	570238	-1.10871	PREDICTED: Danio rerio c-FosLb protein-like (LOC570238), mRNA [XM_693695]
	Ensembl	ENSDART00000099375	-1.09696
	Entrez	387293	-1.09605	Danio rerio matrix metalloproteinase 13a (mmp13a), mRNA [NM_201503]
	Genbank	CO802608	-1.07191	AGENCOURT_30341920 NIH_ZGC_14 Danio rerio cDNA clone IMAGE:7399926 5', mRNA sequence [CO802608]
	Entrez	564241	-1.04068	Danio rerio FOS-like antigen 1 (fosl1), mRNA [NM_001161552]
	Entrez	777609	-1.01811	Danio rerio zgc:154024 (zgc:154024), mRNA [NM_001077717]
	Entrez	553408	-0.98475	Danio rerio somatolactin beta (smtlb), mRNA [NM_001037674]
	Entrez	497646	-0.980194	Danio rerio growth arrest and DNA-damage-inducible, beta b (gadd45bb), mRNA [NM_001012386]
	Entrez	353222	-0.961591	Danio rerio gonadotropin-releasing hormone 2 (gnrh2), mRNA [NM_181439]
	Ensembl	ENSDART00000079718	-0.956807
	Entrez	100000332	-0.954456
	Entrez	796228	-0.952115	Danio rerio zgc:172260 (zgc:172260), mRNA [NM_001110408]
	Entrez	406397	-0.94202	Danio rerio matrix metalloproteinase 9 (mmp9), mRNA [NM_213123]
	Entrez	100294690	-0.928686
	Entrez	793474	-0.919584
	Entrez	555849	-0.916105
	Entrez	677749	-0.906621	Danio rerio zgc:136864 (zgc:136864), mRNA [NM_001040044]
	Entrez	405886	-0.901455	Danio rerio parathyroid hormone 1a (pth1a), mRNA [NM_212950]
	Entrez	559020	-0.888169	Danio rerio prostaglandin-endoperoxide synthase 2b (ptgs2b), mRNA [NM_001025504]
	Entrez	793794	-0.886982	AGENCOURT_10698164 NCI_CGAP_ZEmb2 Danio rerio cDNA clone IMAGE:6790314 5', mRNA sequence [CA470685]
	Entrez	562950	-0.875117	Danio rerio si:dkey-7c18.24 (si:dkey-7c18.24), mRNA [NM_001082832]
	Entrez	386815	-0.872318	AGENCOURT_97514511 NCI_CGAP_ZKid1 Danio rerio cDNA clone IMAGE:9001067 5', mRNA sequence [EH995454]
	Entrez	100150233	-0.853796	Danio rerio leptin a (lepa), mRNA [NM_001128576]
	Genbank	TC430452	-0.828695
	Refseq_predicted	XM_681577	-0.800031	PREDICTED: Danio rerio finTRIM family, member 72-like (LOC558375), mRNA [XM_681577]
	Entrez	100004401	-0.799728	Rep: SJCHGC03028 protein - Schistosoma japonicum (Blood fluke), partial (42%) [TC382353]
	Ensembl	ENSDART00000109034	-0.798843
	Entrez	100136840	-0.797747	Danio rerio serpin peptidase inhibitor, clade E (nexin, plasminogen activator inhibitor type 1), member 1 (serpine1), mRNA [NM_001114559]
	Entrez	550551	-0.794278	Danio rerio zgc:110152 (zgc:110152), mRNA [NM_001017853]
	Entrez	792467	-0.789941
	Entrez	100007488	-0.786192	AGENCOURT_97510406 NCI_CGAP_ZKid1 Danio rerio cDNA clone IMAGE:8999190 5', mRNA sequence [EL649059]
	Entrez	327274	-0.784246	Danio rerio ELOVL family member 7, elongation of long chain fatty acids (yeast) b (elovl7b), mRNA [NM_199778]
	Entrez	568363	-0.778223	CT611069 ZF_mu Danio rerio cDNA clone ZF_mu_128e11 5', mRNA sequence [CT611069]
	Entrez	393486	-0.776882	Danio rerio lectin, galactoside-binding, soluble, 1 (galectin 1)-like 3, mRNA (cDNA clone MGC:193092 IMAGE:100060715), complete cds. [BC165230]
	Entrez	791612	-0.774201	Danio rerio zgc:110847 (zgc:110847), mRNA [NM_001014296]
	Entrez	445052	-0.767584	Danio rerio carboxypeptidase A2 (pancreatic) (cpa2), mRNA [NM_001003446]
	Entrez	557301	-0.766706	naa11e05.y1 Zebrafish whole eye. Unnormalized (naa) Danio rerio cDNA clone naa11e05 5', mRNA sequence [DN857240]
	Entrez	568080	-0.76206	Danio rerio serine/threonine kinase 35 (stk35), mRNA [NM_001077616]
	Entrez	797132	-0.760806	CT611970 ZF_mu Danio rerio cDNA clone ZF_mu_4f22 5', mRNA sequence [CT611970]
	Entrez	100008445	-0.75673	Danio rerio plasminogen activator, urokinase a (plaua), mRNA [NM_001172401]
	Entrez	557352	-0.754563	Danio rerio zgc:114170 (zgc:114170), mRNA [NM_001030111]
	Entrez	431734	-0.752778	Danio rerio zgc:91876 (zgc:91876), mRNA [NM_001002187]
	Entrez	405770	-0.748434	interleukin 1, beta [Source:RefSeq peptide;Acc:NP_998009] [ENSDART00000015991]
	Entrez	767662	-0.747967	Danio rerio zgc:153036 (zgc:153036), mRNA [NM_001076602]
	Entrez	791156	-0.736001	Danio rerio solute carrier family 25 (mitochondrial carrier; ornithine transporter) member 15a (slc25a15a), nuclear gene encoding mitochondrial protein, mRNA [NM_001080638]
	Entrez	100148704	-0.734147	Danio rerio similar to Poly [ADP-ribose] polymerase 14 (PARP-14) (Collaborator of STAT6) (CoaSt6), mRNA (cDNA clone IMAGE:7064563), partial cds. [BC160668]
	Entrez	378968	-0.733661	Danio rerio 4-aminobutyrate aminotransferase (abat), nuclear gene encoding mitochondrial protein, mRNA [NM_201498]
	Entrez	373121	-0.7331	Danio rerio MAP kinase-interacting serine/threonine kinase 2b (mknk2b), mRNA [NM_194402]
	Entrez	100001286	-0.731237	PREDICTED: Danio rerio 26-29kD-proteinase-like, transcript variant 1 (LOC100001286), mRNA [XM_001337464]
	Entrez	406356	-0.723496	Danio rerio transmembrane protein 41ab (tmem41ab), mRNA [NM_213083]
	Entrez	503524	-0.722431	Danio rerio zgc:113142 (zgc:113142), mRNA [NM_001012488]
	Refseq_predicted	XM_001336450	-0.721979	Rep: Phosphatidylinositol N-acetylglucosaminyltransferase subunit Y - Bos taurus (Bovine), complete [TC403819]
	Entrez	564874	-0.715959	Danio rerio tumor necrosis factor receptor superfamily, member 21 (tnfrsf21), mRNA [NM_001042688]
	Entrez	558696	-0.710996	PREDICTED: Danio rerio Smith-Magenis syndrome chromosome region, candidate 8a (smcr8a), mRNA [XM_681942]
	Entrez	503592	-0.704119	Danio rerio zgc:113442 (zgc:113442), mRNA [NM_001013280]
	Entrez	751764	-0.675102	Danio rerio Bcl2 modifying factor 2 (bmf2), mRNA [NM_001045473]
	Entrez	114426	-0.663482	Danio rerio ornithine decarboxylase 1 (odc1), mRNA [NM_131801]
	Entrez	321045	-0.662013	AL725679 Danio rerio embryonic inner ear subtracted cDNA Danio rerio cDNA clone BN0AA078ZH03 5', mRNA sequence [AL725679]
	Entrez	402940	-0.660979	Danio rerio purine nucleoside phosphorylase 4b (pnp4b), mRNA [NM_205643]
	Entrez	556258	-0.660772
	Entrez	570148	-0.657482	Danio rerio ATP-binding cassette, sub-family B (MDR/TAP), member 9 (abcb9), mRNA [NM_001126434]
	Entrez	394198	-0.655264	Danio rerio v-fos FBJ murine osteosarcoma viral oncogene homolog (fos), mRNA [NM_205569]
	Entrez	447866	-0.6536	Danio rerio zgc:92034 (zgc:92034), mRNA [NM_001004605]
	Entrez	559050	-0.651888	Danio rerio serum/glucocorticoid regulated kinase 2b (sgk2b), mRNA [NM_001076564]
	Entrez	555520	-0.647311	Danio rerio importin 8 (ipo8), mRNA [NM_001044334]
	Entrez	322508	-0.642726	Danio rerio H1 histone family, member X (h1fx), mRNA [NM_199276]
	Entrez	324189	-0.635875	AGENCOURT_16620490 NIH_ZGC_7 Danio rerio cDNA clone IMAGE:7055506 5', mRNA sequence [CK026112]
	Entrez	445193	-0.630741	Danio rerio glycine receptor, beta b (glrbb), mRNA [NM_001003587]
	Entrez	554167	-0.629777	Danio rerio tumor necrosis factor b (TNF superfamily, member 2) (tnfb), mRNA [NM_001024447]
	Entrez	394188	-0.62159	Danio rerio glutaminyl-tRNA synthetase (qars), mRNA [NM_201213]
	Entrez	553357	-0.620943	Danio rerio si:dkey-182g1.3, mRNA (cDNA clone IMAGE:7148684), partial cds. [BC092173]
	Entrez	571470	-0.620221	Danio rerio si:ch211-107o23.1 (si:ch211-107o23.1), mRNA [NM_001045219]
	Entrez	100004261	-0.619835	Rep: Methyl-accepting chemotaxis sensory transducer precursor - Rhodoferax ferrireducens (strain DSM 15236 / ATCC BAA-621 / T118), partial (4%) [TC421005]
	Entrez	567253	-0.616779	PREDICTED: Danio rerio wu:fc14a10 (wu:fc14a10), mRNA [XM_690545]
	Entrez	555812	-0.616694	Danio rerio uncoupling protein 2 (ucp2), nuclear gene encoding mitochondrial protein, mRNA [NM_131176]
	Entrez	797938	-0.615312	Danio rerio heparin-binding EGF-like growth factor a (hbegfa), mRNA [NM_001111226]
	Entrez	561760	-0.613947	Danio rerio LYR motif containing 5b (lyrm5b), mRNA [NM_001159975]
	Entrez	322485	-0.612409	Danio rerio angiotensinogen (agt), mRNA [NM_198063]
	Entrez	386663	-0.60875	Danio rerio 6-phosphofructo-2-kinase/fructose-2,6-biphosphatase 4, like (pfkfb4l), mRNA [NM_198816]
	Entrez	100005456	-0.607822
	Genbank	DV587557	-0.601701	AGENCOURT_61894259 NIH_ZGC_14 Danio rerio cDNA clone IMAGE:8152598 5', mRNA sequence [DV587557]
	Entrez	436852	-0.599343	Danio rerio glycine cleavage system protein H (aminomethyl carrier), b (gcshb), mRNA [NM_001002579]
	Entrez	100329562	-0.595764	Danio rerio fep15 selenoprotein (fep15), mRNA [NM_001195784]
	Entrez	321621	-0.594399	Danio rerio glycine dehydrogenase (decarboxylating) (gldc), nuclear gene encoding mitochondrial protein, mRNA [NM_199554]
	Genbank	TC365406	-0.589466
	Refseq_predicted	XM_001335964	-0.583281	Rep: Transporter - Danio rerio (Zebrafish) (Brachydanio rerio), complete [TC400722]
	Entrez	554157	-0.56857	Danio rerio cathepsin S, b.1 (ctssb.1), mRNA [NM_001024409]
	Entrez	568060	-0.566812	Danio rerio plakophilin 2 (pkp2), mRNA [NM_001113433]
	Entrez	449791	-0.564535	Danio rerio adaptor-related protein complex 3, sigma 1 subunit (ap3s1), mRNA [NM_001005964]
	Entrez	436921	-0.561215	Danio rerio solute carrier family 38, member 3 (slc38a3), mRNA [NM_001002648]
	Entrez	566685	-0.561025	Danio rerio arrestin domain containing 3 (arrdc3), mRNA [NM_001080029]
	Entrez	553169	-0.560065	Danio rerio glutathione S-transferase pi 2 (gstp2), mRNA [NM_001020513]
	Entrez	792623	-0.54869	Danio rerio hypothetical protein LOC792623, mRNA (cDNA clone IMAGE:7420637), partial cds. [BC129409]
	Ensembl	ENSDART00000057913	-0.542837	Novel protein similar to vertebrate neurofilament, medium polypeptide (NEFM) Fragment [Source:UniProtKB/TrEMBL;Acc:B8A534] [ENSDART00000057913]
	Refseq	NM_201171	-0.530944	Rep: Zgc:55423 - Danio rerio (Zebrafish) (Brachydanio rerio), complete [TC371560]
	Entrez	406322	-0.516906	Danio rerio POC1 centriolar protein homolog A (Chlamydomonas) (poc1a), mRNA [NM_213049]
	Entrez	393460	-0.497547	Danio rerio zgc:63759 (zgc:63759), mRNA [NM_200488]
	Entrez	445091	-0.48859	Danio rerio zgc:92480 (zgc:92480), mRNA [NM_001003485]
	Entrez	140814	-0.478469	Danio rerio CCAAT/enhancer binding protein (C/EBP), beta (cebpb), mRNA [NM_131884]
	Entrez	541345	-0.475211	Danio rerio zgc:110340, mRNA (cDNA clone MGC:110340 IMAGE:7402976), complete cds. [BC091458]
	Entrez	568780	-0.474498	Danio rerio zgc:158343 (zgc:158343), mRNA [NM_001080038]
	Entrez	79186	-0.460412	Danio rerio somatostatin 2 (sst2), mRNA [NM_131727]
	Entrez	368359	-0.454965	Danio rerio thioredoxin interacting protein a (txnipa), mRNA [NM_200087]
	Refseq_predicted	XM_001339701	-0.444826	Rep: Chromosome 17 SCAF14563, whole genome shotgun sequence - Tetraodon nigroviridis (Green puffer), partial (64%) [TC389911]
	Entrez	393511	-0.43846	Danio rerio stanniocalcin 1, like (stc1l), mRNA [NM_200539]
