# Supplementary material for: Partial depletion of yolk during zebrafish embryogenesis changes the dynamics of methionine cycle and metabolic genes
Source: BMC Genomics. 2015 Jun 4;16(1):427. doi: 10.1186/s12864-015-1654-6 (PMC4455928; doi:10.1186/s12864-015-1654-6)
Supplement: Additional file 4: — Tabulized all included genes across 4 time-points. Only genes with Ensembl identifiers are included. Not all genes at 48 hpf have an Ensembl identifier: for a complete list for all included genes at 48 hpf, see Additional file 5.txt. Column 1: Ensembl identifier; column 2–5: log2-fold expression difference for each time-point, 0 if not included in this time-point. [file 12864_2015_1654_MOESM4_ESM.txt]

Ensemble id	8 hpf	24 hpf	32 hpf	48 hpf
ENSDARG00000074057	-0.313887739258881	0.112794264102375	0.168988742895854	-0.0381745999999996
ENSDARG00000045248	0.0105954226879866	0.0303963209489282	-0.166406068286094	-0.0305342500000023
ENSDARG00000075978	-1.84290121051965	0.013572100593992	-0.312969899459064	0.362423833333333
ENSDARG00000028213	-1.00371462493856	-0.124248762344663	-0.0191591117847511	-0.152492500000001
ENSDARG00000069909	0.310857140628225	0.218085085184149	0.0860701952521816	-0.156156041666668
ENSDARG00000010137	0.133824970732357	0.0227576174574486	-0.171568334343837	0.159307999999999
ENSDARG00000076927	0.0927167585234861	-0.220592247195522	0.0756400965109304	-0.448602083333334
ENSDARG00000021924	1.40133882019299	-0.167146769866454	0.942548479272572	0.500699916666669
ENSDARG00000052244	0.278001133434155	0.0885271657770112	0.0286503783350453	-0.00320899999999824
ENSDARG00000087402	-0.0911248208600579	-0.0030773105063323	0.0949464913397834	-0.0720209999999994
ENSDARG00000043746	-0.0289920250979604	0.183286164101473	0.0073292435826535	-0.798843
ENSDARG00000044847	0.279534577818658	0.235144095321178	-0.207497604841643	0.0169198333333345
ENSDARG00000004843	0.317796406929441	0.0171457072727997	-0.101902452265249	-0.155545
ENSDARG00000007523	0.308874966123057	-0.0443604423942573	-0.0699568461700729	0.0282678999999995
ENSDARG00000005576	0.124297447112521	0.0308702183888823	0.0629466356770997	-0.0727401666666658
ENSDARG00000023814	0.259396630343624	0.0319252503123915	-0.143661810461099	0.0597718666666651
ENSDARG00000000563	-0.715284507540076	-0.116127300293336	0.0497148051471731	-0.319130999999999
ENSDARG00000041581	0.236606892412914	0.213402276996365	0.0523360056889021	0.178433666666667
ENSDARG00000024694	0.239761635843631	0.0315241011597442	-0.163564302502786	-0.00785349999999951
ENSDARG00000043304	-0.209749282820973	0.0530281315583657	0.0588628490114223	-0.00626766666666789
ENSDARG00000054858	0.270125297053045	0.00918477866842774	-0.0610045855662165	0.039170583333334
ENSDARG00000087467	0	0.357702653953621	0.0670422913402637	0.148169333333332
ENSDARG00000087236	0	0	0	0.0555329999999969
ENSDARG00000045989	-0.0710419769992094	0.0363896581595898	0.127827406812763	0.141377083333333
ENSDARG00000078748	-0.0940125064402518	-0.164611432400786	-0.0481105210406236	0.0144871666666671
ENSDARG00000013711	0.0243879957154456	-0.00561972201673517	0.0753139210934393	-0.247346
ENSDARG00000040778	-0.0112227433330772	0.194525201570576	0.143636566746348	0.00994074999999839
ENSDARG00000063719	0.115274235491802	0.130438647529075	0.0271601673487063	0.0485435833333323
ENSDARG00000055339	-0.158317237145658	0.0884291125360171	0.105291052510147	0.387633499999998
ENSDARG00000063574	0.0785243666016553	0.158075900706295	0.0208503916879418	0.0482273333333332
ENSDARG00000025032	-0.285572697098458	0.094493750069004	0.0903396598897937	-0.0311022375000007
ENSDARG00000087452	-0.698274554204706	0.165333844646549	0.187055887252721	0.071215333333333
ENSDARG00000063708	-0.180631883264644	-0.0303354825177468	0.0883082172318985	-0.0472184999999996
ENSDARG00000053091	0.114686900971913	0.0719693457107759	0.0596186033836918	-0.337613716666667
ENSDARG00000051940	-0.0302183780486299	0.438357104757709	0.374322876090031	0.0751360333333331
ENSDARG00000044281	0.06492715710318	0.0412161933495608	-0.00846014705532001	0.283323666666666
ENSDARG00000035256	-0.786392698819217	-0.38356701722547	0.147631441903527	-0.291267000000001
ENSDARG00000037177	0.231068311569003	0.0269397422725994	0.0847127711613326	0.0979881666666671
ENSDARG00000095332	0.0650491591110357	-0.259116336373167	-0.372903007680761	-0.170224583333334
ENSDARG00000015206	0.052243035471812	-0.0412738939365887	-0.031106375183136	0.0659570611111135
ENSDARG00000024325	-0.0918848403582087	0.0549000641427491	0.0356792636625009	0.0576432944444445
ENSDARG00000021979	-0.0833194968292785	-0.242524628389017	0.0448805808192073	-0.0707481666666663
ENSDARG00000006314	0.126591922512774	0.107891591231229	0.193243047154966	-0.0209386222222205
ENSDARG00000053668	0.0895150838835798	-0.115653977944647	-0.00410067098635226	-0.00877091666666807
ENSDARG00000038967	0.119075202379065	0.058182350714131	0.0170226773782058	0.088964166666667
ENSDARG00000061862	0.146152320978369	-0.0495260572315573	0.148555258346544	-0.110933166666666
ENSDARG00000090872	-0.180049348061795	-0.115536545809401	-0.0420316255471577	0.0222981666666673
ENSDARG00000021442	-0.944118891460525	-0.175977475308943	-0.0820674615858141	0
ENSDARG00000074146	0.1078513055433	-0.0280269230250411	-0.0121217081797292	-0.0776546666666666
ENSDARG00000033451	-0.106344079826517	-0.0430259720574712	-0.0816457302149709	0.13357906111111
ENSDARG00000043571	0.200323261376612	0.0365649929939524	0.0342630839824902	-0.135681
ENSDARG00000059768	0.022629113323792	0.00407463568261258	-0.242645880153733	0.181405249999999
ENSDARG00000079525	0.380342363231513	0.111205090953047	0.291548960816016	-0.00176100000000012
ENSDARG00000002303	0.0447329160097085	0.0764382675941599	0.0554442296339557	-0.15140875
ENSDARG00000016429	0.256737682507767	-0.179429652362439	-0.0956059638396096	-0.0560343833333334
ENSDARG00000059571	0.151322779112532	-0.0931151737648307	0.0490086623071461	-0.0238463416666672
ENSDARG00000009175	0.113778328215406	0.221001724661621	0.0193273506291043	0.139296
ENSDARG00000042122	0.768859892088967	-0.155177685453621	0.240107362669566	-0.178643683333333
ENSDARG00000052419	0.159217247224079	0.143292096633709	-0.0803596121878384	0.353130194444443
ENSDARG00000062968	0.127378891941213	-0.0216399034711025	0.0338070197656477	0.338148333333333
ENSDARG00000019962	0.126692379229036	0.134982044049138	-0.10526757126919	-0.0661658333333328
ENSDARG00000076001	0.222669542270316	0.364926441150336	0.259511639828437	0.0726404666666669
ENSDARG00000026988	0.145044090554706	0.0320066465700551	0.456608711568774	-0.1818795
ENSDARG00000035175	-0.926002694754232	-0.0142691608665662	-0.123187587943231	0.0153051666666677
ENSDARG00000034060	0.262983698332572	0.198278232883986	0.208247675615107	-0.220386333333336
ENSDARG00000023499	0.212307597037051	-0.0399970436331232	0.115169974639877	0.0593711666666685
ENSDARG00000008494	-0.0131553400503121	0.267586861903821	0.058174888944189	0.0307464999999993
ENSDARG00000071409	-0.203005145323558	-0.131841356091558	-0.203474340837893	-0.12005762222222
ENSDARG00000094333	0.157239173192838	-0.154693739157736	-0.0490513895872168	0.00374511111111175
ENSDARG00000056138	0.0802565085569792	-0.0149508830867034	-0.0847087618330843	-0.0365860250000001
ENSDARG00000016813	0.543033922993668	-0.0156388920211395	-0.456991539067839	0.14246055
ENSDARG00000035771	0.142690714212051	0.0306060562581557	-0.145771567032078	-0.0588955000000002
ENSDARG00000017901	0.0764147167119864	-0.0477222176886595	-0.168225126618802	-0.163069516666668
ENSDARG00000056318	0.150900313875975	-0.264816252949776	-0.131801075713152	-0.137906666666666
ENSDARG00000021004	-1.1332710412363	0.18127767133751	0.615992599832879	-0.0194021666666675
ENSDARG00000001470	-0.419455211221734	-0.0379625059818754	0.00546572194675398	-0.0823451750000004
ENSDARG00000069085	0.242725119833725	-0.00903106208625485	-0.138254835861346	0.417363133333333
ENSDARG00000012741	0.276604474163491	-0.00996070499909678	-0.114980213577022	-0.0350847055555548
ENSDARG00000039208	-0.00211073322323169	0.013515142207416	0.135419046905447	0.0261654999999976
ENSDARG00000074168	0.0379191801205344	-0.0360711000237987	-0.109647680670024	-0.0298341666666673
ENSDARG00000077295	-0.584672459428018	-0.000701875792452051	-0.11945085141294	0.371570316666666
ENSDARG00000013605	-0.428135284500126	-0.0108492444679189	-0.143321464310688	0.177472833333333
ENSDARG00000090912	-0.0935819555627203	0.0160084311456645	-0.0167231861191037	-0.205243888888891
ENSDARG00000092659	-0.0992485902651096	-0.0497088503342804	0.116236966992823	-0.0199063333333349
ENSDARG00000052386	0.103819220599002	0.0551565577130936	0.076082669364987	-0.1889612
ENSDARG00000028252	0.130725306066557	0.0926874288396812	-0.129352038878995	-0.144379583333334
ENSDARG00000089353	0.143111900515315	-0.196949911621027	-0.292281407676974	-0.108954666666667
ENSDARG00000086104	-0.0238593777803041	-0.106791669682237	-0.180566368185929	-0.0142681416666663
ENSDARG00000076624	0.0850523146792956	-0.0503850418475677	-0.11803998509514	0.05217735
ENSDARG00000059669	-0.26177421191337	0.0400947349012899	0.284732969421675	-0.1920633
ENSDARG00000016464	0.0602583735929004	0.0461571626500575	0.0387356095982933	0.00344202222222201
ENSDARG00000055784	0.200394470825158	0.119313495248295	0.0173199832912764	-0.104772658333333
ENSDARG00000062915	0.0858003880731833	0.0356633752693056	-0.0642317054447359	0.0212243333333344
ENSDARG00000094673	-0.0651176631070717	-0.0674492063859225	-0.0719125266400279	-0.00473808333333459
ENSDARG00000022614	-0.0818698723003076	0.0202232185593871	-0.308111077493499	0.181497575
ENSDARG00000008184	0.226312161965398	-0.0349226377653742	0.00247933314409647	0.0726863666666659
ENSDARG00000068157	0.215681237645801	0.033335237159031	-0.0239165202856285	0.0648626666666665
ENSDARG00000045893	-0.687024329053991	0.0841836779452571	-0.162410132337216	0.16797872222222
ENSDARG00000090768	0.00481998350611462	-0.148545799671127	0.588177292681548	-0.0799838458333335
ENSDARG00000052928	-0.0223667493231234	0.116682702840939	0.0249863039110187	0.123450222222223
ENSDARG00000024184	0.474537743648192	0.295295936605411	0.112081022212338	0.0714190000000006
ENSDARG00000012763	0.0354132776120202	-0.154021519301128	-0.161541309147525	0.123840716666667
ENSDARG00000092499	0.328747028844464	-0.100751441798077	-0.11049081624262	-0.123869708333334
ENSDARG00000055133	-0.0663731712221056	-0.116137871584705	-0.0045084714219749	0.0849671666666652
ENSDARG00000013582	0.14207704875677	0.0729571321964112	-0.162233237506171	0.207162000000002
ENSDARG00000078904	0.0666133769316549	0.0785601230515978	0.0585503804629695	-0.129013333333335
ENSDARG00000063352	-0.164261056416385	-0.00270449927614414	-0.103555498677075	0.102608733333333
ENSDARG00000058212	-0.222696224066511	0.0318103885559628	-0.0720711517022192	0.0508439999999997
ENSDARG00000032614	-0.0100201731416364	0.0964645112791457	-0.165905543869806	0.123800191666668
ENSDARG00000079949	0.0362780733166998	-0.0357013993655872	0.0622742602512587	0.111841333333333
ENSDARG00000089550	0.106613477091719	-0.153116377825494	-0.118861551739424	-0.0452792500000001
ENSDARG00000078442	-0.0738337384457364	-0.2124451982822	0.084016010404185	-0.0955310833333325
ENSDARG00000008976	0.0599646995158064	-0.0622865131161017	0.0189159193965093	-0.228170333333333
ENSDARG00000017427	0.171504380437386	0.106638299167025	0.125783234140347	0.194718
ENSDARG00000077840	-1.43178182427605	-0.151534116067502	-0.214898020940516	-0.0215759249999987
ENSDARG00000071424	-0.150769000217921	0.151658835177565	0.126350226198953	0.0587606666666662
ENSDARG00000037980	-0.183538872442657	0.0259009817273222	0.0605943369369298	0.024027499999999
ENSDARG00000040099	-0.36845706667913	-0.0946329330276146	-0.228125846721716	-0.00707741666666717
ENSDARG00000002880	-0.1092688648131	-0.103789044740231	0.174589043013139	0.319950033333333
ENSDARG00000029952	0.509846903681798	-0.175606871384345	-0.0847842464407873	-0.470109716666666
ENSDARG00000059809	-0.195994008974438	0.150715033800162	0.32297495805732	0.0346811249999988
ENSDARG00000071347	-0.0399899274583767	0.22198036888284	0.0621679691191715	0.102918424999999
ENSDARG00000074548	0.0934155747486918	0.0471628642470917	0.0211471816974819	0.0944270000000014
ENSDARG00000078216	-0.156193560633355	0.0845071612942315	0.0233107165936159	0.233482066666666
ENSDARG00000038524	0.0295037620374455	0.0361404450850586	0.0547761980713982	0.118594333333334
ENSDARG00000031372	0.170241631828354	0.0132891061761028	-0.07677346029699	0.0512519583333333
ENSDARG00000073710	0.10790915598689	0.0337541227694632	0.00642778018509312	0.28692425
ENSDARG00000018814	0.15045651157472	0.127838863899151	0.136816200671057	-0.0918593749999985
ENSDARG00000076716	0.0887916061632427	-0.306940764626718	0.207784883422582	-0.00503042499999928
ENSDARG00000057430	0.039396490430745	0.171907082798297	0.0389612447736923	0.0721000000000007
ENSDARG00000061864	0.104901417454636	-0.148816008231755	-0.222434938948943	0.0890616999999994
ENSDARG00000004917	0.136498457011259	-0.233829963118457	-0.206078499331632	-0.0443480333333328
ENSDARG00000035734	-0.0096190154855225	-0.00748495719830671	0.0129121537999294	0.0188173333333328
ENSDARG00000009585	-0.017583477584428	-0.038097137917476	-0.107522671139582	0.101520111111112
ENSDARG00000029356	-0.120714495173747	-0.0682939222102769	0.0464457761530339	-0.0187079166666653
ENSDARG00000056753	0.240206788472611	0.0638026011509194	0.0543723059185663	-0.0115429166666647
ENSDARG00000040874	0.00805975378399812	0.0167967448522507	0.13796031912044	-0.0429838333333343
ENSDARG00000005315	0.121005767533327	-0.0151928027542287	-0.0825271492179041	-0.0534805000000009
ENSDARG00000019420	-0.0264975818463951	-0.0156129678591473	-0.147533516189806	0.183469000000001
ENSDARG00000090077	0.0824291642064631	-0.00375101085140929	-0.118783189011762	0.292790333333333
ENSDARG00000046010	-0.357243743318096	-0.0729467293026161	-0.0898187571123465	-0.0884141666666665
ENSDARG00000061436	-1.70837965997952	-0.245678064246558	0.0924233280832106	-0.0465950833333331
ENSDARG00000040121	-0.32797138909311	-0.0194737990383893	0.0287564579097369	-0.00166199999999961
ENSDARG00000054957	-0.121868198655163	0.0122191394547659	-0.126051769000863	0.205349549999999
ENSDARG00000074151	0.0840419301800199	-0.0978299222725034	-0.158180619422749	0.162946175
ENSDARG00000055113	0.298975947076403	0.254100365958674	-0.0565325564146977	0.0509650833333328
ENSDARG00000058562	0.0847902240746147	-0.33275915287146	0.0420160670766949	0.127173666666667
ENSDARG00000069796	-0.221953813315804	-0.0801173582431517	-0.196256546591897	0.0240689166666694
ENSDARG00000019815	0.234724473618085	0.00858130459599112	-0.232108997417854	-0.177425591666665
ENSDARG00000091640	-0.0237296004296314	0.0266726787244215	-0.143907237497013	-0.106845333333332
ENSDARG00000033965	-0.0520855475475777	-0.016498969726951	-0.140210151406261	0.141886108333334
ENSDARG00000069244	-0.0921589954581249	0.0256789497500603	0.0154730009084947	-0.107944966666667
ENSDARG00000023532	-0.171147136378362	-0.0556589417874301	0.0515791766253484	-0.361583833333333
ENSDARG00000061091	0.0113011635741378	0.392672976838625	-0.320258965511381	-0.165757999999999
ENSDARG00000022309	-0.0471717621408555	-0.293331189157575	0.160373512939662	-0.198058250000001
ENSDARG00000041944	0.127301880622524	0.233694843433213	0.10477414760766	0.0846462166666671
ENSDARG00000070717	0.120066617093862	0.0241135331203517	0.237544425332653	0.277392366666666
ENSDARG00000036834	-0.22958879199473	-0.0345512500865427	0.0758178917411253	0.0537979999999969
ENSDARG00000077207	0.689331071663725	-0.629541419333866	0.173328792847911	-0.334021275
ENSDARG00000035751	0.0188139672595457	0.0224410233293242	0.055303764591056	-0.182706333333332
ENSDARG00000054290	0.106286198946128	-0.00684077182000087	-0.00828567326947001	0.0647551666666661
ENSDARG00000034313	-0.00835243523820368	0.00241680837380455	0.00166080490086944	-0.0398245833333331
ENSDARG00000032951	-0.166809385845399	0.0764304015779141	0.25899363848111	0.206946625
ENSDARG00000012694	-1.0245307932359	0.00435832037825728	0.817847814681404	0.0240799583333331
ENSDARG00000054063	-0.124066449349263	0.114183129381651	0.118237788980998	0.0425698333333351
ENSDARG00000055292	0.276210964532261	-0.0790939803508273	-0.40953637474721	0.0147266166666666
ENSDARG00000076442	0.438331801560521	-0.106216336240199	-0.122766284448246	0.0473480999999989
ENSDARG00000015482	0.155453933625057	-0.183573229383819	-0.231370230825585	-0.0160186666666675
ENSDARG00000090656	-0.0969070306377807	0.0433056406311767	-0.0202473006870355	0.0172978750000006
ENSDARG00000040890	0.104748429360568	0.137757909951327	0.091704397843275	0.106799333333333
ENSDARG00000079067	0.164189114587373	0.121221942281906	0.0437724509538238	0.119535966666667
ENSDARG00000060609	0.0393244844857475	-0.259942705393422	0.363246007841792	0.1559425
ENSDARG00000005789	-0.0497081076959056	-0.0404517201973806	0.128909495297839	0.103525458333333
ENSDARG00000014571	0.0628208154087763	-0.0276551789784494	-0.0581716456227351	0.0319257222222227
ENSDARG00000078581	0.0820948065547092	-0.435273224027862	0.312311908185777	0.102063583333333
ENSDARG00000079850	-0.0385638554182312	-0.14786108145961	0.0124799743967839	0.105254000000002
ENSDARG00000069175	-0.121247571505867	-0.00717449303440433	0.0354528633198678	-0.0178966666666653
ENSDARG00000008487	-0.159157414733775	-0.0576940309045824	-0.192343764031134	0.000335108333333167
ENSDARG00000021509	0.131840182780233	-0.170334655108051	-0.138070900965016	-0.00866202777777936
ENSDARG00000037943	-0.080129810874396	0.0163041636238974	0.246405355053386	0.0157388333333337
ENSDARG00000062936	0.388223738100212	0.15243897733455	-0.0846334194743262	-0.0747812916666657
ENSDARG00000020850	0.0243612755362934	-0.197838395688987	-0.225240613637675	-0.0843909916666661
ENSDARG00000086415	0.0325514719429678	-0.0358025145317748	-0.155417023560386	0.0141388333333339
ENSDARG00000016405	-0.0438193843139931	-0.00944784653419325	-0.00729306076521669	0.221944500000001
ENSDARG00000078546	-0.164568646286874	0.0697841288995335	-0.10119295282069	0.14133055
ENSDARG00000016212	0.162315748419569	0.0218801727488766	0.0975702411319378	-0.0258881666666664
ENSDARG00000032802	0.0366206857062447	-0.139502534682731	0.0388858535080773	-0.0455299444444446
ENSDARG00000077456	-0.0860591522166818	0.272685157670837	0.850023291775789	0.0409804166666667
ENSDARG00000018257	0.363289445986611	0.0163783513942732	-0.260759695014681	0.295776341666666
ENSDARG00000055373	0.396591096365514	-0.0961687158234999	-0.255432021558651	-0.124302
ENSDARG00000007387	-0.074412460020836	-0.0650467753464783	-0.0247384013947399	0.00681941666666752
ENSDARG00000040860	0.641616058908956	-0.600145873204615	0.544602256839362	0.17991215
ENSDARG00000037059	-0.846746915810824	0.086969223761942	0.00619055109299367	-0.0140524999999982
ENSDARG00000090223	0.08332397949346	-0.0523178129024874	-0.0221765989434445	0.040556500000001
ENSDARG00000010437	0.147564355055222	-0.0898439644806118	0.177040385768541	-0.0417398333333328
ENSDARG00000009870	0.116182654674108	-0.13857993936569	-0.135623050363867	-0.0369841666666666
ENSDARG00000021808	0.147809442970729	0.0568787141055801	-0.118338969634021	-0.00529016666666671
ENSDARG00000054844	0.356146194393632	0.0733900228577473	0.118463622831671	0.106556550000001
ENSDARG00000060808	0.277268063356043	0.0598285656043328	-0.225102177924749	-0.0842642500000004
ENSDARG00000073797	0.231400007807493	-0.0205398815964935	-0.181799113160283	-0.0611736666666669
ENSDARG00000053210	-0.336856845480035	0.0632782914258626	-0.0363628674693774	0.0573023500000005
ENSDARG00000076964	0.25214793234886	0.278625469656348	0.0971596465792723	-0.174685950000001
ENSDARG00000016775	-0.0331650399469442	-0.0968432726877181	-0.0604927571113102	0.0825183291666658
ENSDARG00000045401	0.119813297789825	-0.131102626061077	-0.150908024595073	0.318652441666668
ENSDARG00000010191	0.526815816975754	0.041921495343851	0.110481191028855	-0.00282166666666761
ENSDARG00000040290	-0.59068901082056	0.0260483170191802	0.0684590257361879	-0.0388729999999988
ENSDARG00000061936	0.287620285999694	0.0967514957064072	-0.129035721120651	-0.178282716666667
ENSDARG00000051805	0.457689155164102	0.142805342049808	0.178092645912495	0.126541833333333
ENSDARG00000007989	-0.400040296576281	0.0523557912400009	0.0787873513301145	0.116606333333335
ENSDARG00000046141	-0.0228114597894063	0.262759430678389	-0.253570332122318	-0.0784318333333331
ENSDARG00000017180	0.341295951769869	0.0236571651489128	0.367028592682166	-0.024800758333333
ENSDARG00000053973	0.0364454316039482	0.0779351036570536	0.82024990634171	-0.102278
ENSDARG00000092464	-0.422530096683686	-0.325365972124715	0.237862864019805	-0.170164
ENSDARG00000019596	0.137442444721341	-0.0259577751733603	0.045791389157765	0.0830964999999999
ENSDARG00000040326	-0.00454771220281733	0.0337422466750393	0.0782996833922952	-0.0113003333333328
ENSDARG00000014244	0.0853227799903013	-0.0268451631622759	-0.0957861757576963	-0.0860102500000011
ENSDARG00000058419	0.072151473101879	-0.0623875612742252	0.0463236041871234	-0.0913954999999991
ENSDARG00000077643	-0.0115386507320313	-0.0571461926603158	0.0514223447556995	0.163616166666666
ENSDARG00000087421	0.144070941366069	-0.0219813469492494	-0.00396412496949211	-0.104092416666667
ENSDARG00000079610	0.057499694007573	0.0302018060767293	0.131287764515597	-0.0173958333333335
ENSDARG00000069934	0.465415248089405	-0.0853629035669391	0.191644546238103	-0.145956266666667
ENSDARG00000021987	-0.472631064031548	0.000855266380302384	0.0998129746594932	-0.028122999999999
ENSDARG00000089507	0.0269989748501622	0.217195293202227	0.184274026639537	-0.0800753333333333
ENSDARG00000039099	-2.56391695527404	0.527438350681255	0.0353196994805927	0.15655261111111
ENSDARG00000044136	0.104542461760792	0.0535463333041878	-0.0229216119687896	-0.176999833333333
ENSDARG00000043246	0.32985580414906	0.0193518645310937	-0.0826451705161446	0.253347988888891
ENSDARG00000038917	-0.195760202459067	0.0898227044334037	0.0714178566639565	0.152574333333334
ENSDARG00000086764	0.120965524288583	-0.0975224775499798	0.00821992280992394	0.0416488333333316
ENSDARG00000070084	-0.0576559770091784	-0.0876593463643548	-0.294667187737563	-0.0322694166666668
ENSDARG00000073899	0.101261781362059	-0.0124406522374275	-0.0167042385901601	-0.0942081166666666
ENSDARG00000077081	-0.0182849485368274	-0.115863115992871	0.135823758448815	0.1719145
ENSDARG00000027199	-0.105299686072353	-0.0353900319281557	-0.0520373521369491	-0.0926570249999994
ENSDARG00000074658	0.0929185537847434	0.0299057653252451	0.0252876166238201	0.0508657999999995
ENSDARG00000029168	0.11471663402953	0.327099686530977	0.0310265856201828	-0.0520364166666667
ENSDARG00000069489	0.172813047156455	0.109446661417495	0.0701374499634014	-0.0175141666666683
ENSDARG00000079248	0.238458777220839	-0.116282210138623	-0.264596835404629	0.0668005666666671
ENSDARG00000076177	0.343532324979977	0.00754009297757065	0.0432640599461256	0.104764666666666
ENSDARG00000006200	0.209166398791394	0.138316273481037	0.152377297382785	-0.0174486666666684
ENSDARG00000009031	0.135136959478985	0.034499896757502	-0.0438130414135125	0.176628000000001
ENSDARG00000073845	0.0479908547496253	0.442837691679743	0.290984056898381	0.162936720833334
ENSDARG00000071658	-0.267170374677198	0.0772773631140704	0.0541773404134408	0.125669166666666
ENSDARG00000077683	0.424076098289228	0.0370912848626731	-0.752148174257235	0.102662200000001
ENSDARG00000032327	0.146057828917614	-0.0623094236225976	0.0183074324239143	-0.170178
ENSDARG00000067501	0.023419372044396	0.0815861484423066	0.248257562716828	0.253297641666667
ENSDARG00000058525	-0.0285517247693031	-0.0306903261869305	-0.0387302910356305	-0.0909127333333339
ENSDARG00000000631	0.319229981256393	0.0237624447218791	0.047983174004921	-0.235970633333333
ENSDARG00000028056	0.508912600256917	-0.020212852691311	-0.00967428181294674	-0.0619150000000008
ENSDARG00000095268	-1.06382683034122	-0.0176933997224191	-0.0192650645331091	-0.0435386666666666
ENSDARG00000002670	0.0577916450322658	-0.197794482330665	-0.0460233254923234	-0.0111901222222235
ENSDARG00000019774	0.225733603117516	-0.251145600253886	-0.29254769127973	-0.029990999999999
ENSDARG00000090871	0.122197431971749	-0.161749950805016	0.105668132184233	-0.200476766666667
ENSDARG00000037020	-0.253370107830265	-0.142223325286659	0.0523081004426202	-0.366167216666667
ENSDARG00000054645	-0.918975841672341	0.090058762280449	0.100216867319913	0.0664773333333333
ENSDARG00000044601	0.0979756415112349	0.0315662629067927	0.163066339125562	-0.117074333333333
ENSDARG00000036245	0.129779412254625	-0.041559217246069	-0.099116266562208	0.00606181666666661
ENSDARG00000031336	0.484854352968814	0.352083124452397	-0.0152428529695445	-0.0283929999999994
ENSDARG00000055543	-0.250985850524061	-0.0560124776639637	-0.0843457398098815	-0.049771644444446
ENSDARG00000057702	-0.0495595070830507	-0.0497469981982175	-0.238851769962603	-0.00947922083333275
ENSDARG00000058347	-0.658064439812449	-0.186916933948758	-0.0994937681859367	0.0871399999999998
ENSDARG00000025071	0.0389354398345452	-0.149919939207903	-0.0579500296822934	0.112942333333333
ENSDARG00000070453	-0.153339979153556	-0.362834188348761	-0.149394633029408	0.241897900000001
ENSDARG00000056793	-0.755392421488856	0.133933859555021	-0.111567560649498	0.0188011666666661
ENSDARG00000001442	0.0609573287999788	0.17927658963859	0.366218403784235	0.3235614
ENSDARG00000069790	-0.328420626038577	-0.390598118900778	-0.116012855836082	-0.0337462499999983
ENSDARG00000071113	-0.404957552493292	-0.418261804876605	-0.0910593958291767	-0.419740416666667
ENSDARG00000056666	-0.502618599126827	0.0528231122591284	-0.286345016070096	-0.0866676666666653
ENSDARG00000018111	-0.0816696289980343	0.224124987190133	0.135041483587648	-0.117073000000001
ENSDARG00000086927	0.101444070864232	-0.0797209197479856	-0.10162080242366	-0.0909126666666662
ENSDARG00000057772	-0.423702911654845	-0.446942851764273	-0.00806922089125703	0.04838115
ENSDARG00000005476	-0.175789986117896	-0.00468093856983894	-0.104117410135786	0.135743450000001
ENSDARG00000027734	0.0599039648385858	-0.107077209392098	-0.192908259651511	-0.0736159666666669
ENSDARG00000012422	-0.277103747280029	-0.0900003825959023	0.0360384152333564	0.556988933333335
ENSDARG00000039974	0.225268404248352	-0.127040553661698	-0.0864152343571946	0.0993669833333346
ENSDARG00000004171	-0.0880839810033628	-0.0462097791322165	0.00372858171698115	-0.0514562083333345
ENSDARG00000075556	0.24836984225797	-0.0361868076285298	0.272199482043066	-0.0654536833333328
ENSDARG00000077530	0.117416662155795	0.0116594019617783	0.031270607683789	-0.00567666666666788
ENSDARG00000010785	-1.69534784997249	0.205440372053414	-0.0456737053220804	-0.210058666666667
ENSDARG00000023578	0.00870822140333909	-0.0536319476731834	-0.0920742362074451	-0.127973999999999
ENSDARG00000070939	0.0997460426167663	-0.12618578419427	-0.15046970633087	0.0160148333333332
ENSDARG00000041572	0.377802118194254	-0.0279251533707186	0.0340846604478036	0.0242122666666669
ENSDARG00000077650	-0.00615170874443231	-0.00933695168159424	-0.114500468711567	-0.1935235
ENSDARG00000063069	0.0418371085925639	0.0197785120484133	0.213198959446186	0.0371581249999995
ENSDARG00000007179	0.270500190444363	-0.0153254983275486	-0.0726708852944392	0.173932050000001
ENSDARG00000040443	-0.0736350815907988	-0.125161588712105	-0.0667920163918874	-0.0538584999999987
ENSDARG00000077085	0.0638576570724724	-0.179217951518795	0.205706786224133	-0.18339855
ENSDARG00000062089	0.0111403111036936	-0.0615114416805369	0.0494432650482238	0.101294000000001
ENSDARG00000036774	0.035223362303522	0.0667326631389651	-0.0173998507760541	-0.026762166666666
ENSDARG00000074067	0.0883785116325383	-0.0886905220684525	0.0109629944733023	0.022359999999999
ENSDARG00000067985	-0.376900434411191	-0.146985718589587	-0.161717952111259	-0.083455016666667
ENSDARG00000078562	0.186133226287593	0.130815041589765	-0.215970786337011	0.199467383333333
ENSDARG00000068894	0.0619899885993964	-0.0438659560850703	-0.114304175311258	0.0375498333333333
ENSDARG00000025220	0.172386468494869	0.0360506387129296	-0.0575818860488273	-0.0130839166666661
ENSDARG00000068862	-0.0858742772848819	0.0170256428493302	0.0804639970797598	0.0411353333333313
ENSDARG00000070124	0.22107446054311	0.0630006553620472	0.0779776749077413	-0.305304825
ENSDARG00000060705	0.978058335452523	-0.0452966509783292	-0.353824936235063	0.386701066666667
ENSDARG00000002912	0.148062872517784	0.0873843945466695	-0.0332118530318725	0.0914696333333342
ENSDARG00000020242	0.166557610587739	-0.0294971825864042	-0.126068829247176	-0.19875075
ENSDARG00000041623	-0.261392490552612	-0.773264214254718	-0.35091395036961	-0.07595025
ENSDARG00000026453	0.0344299399439369	0.111887438427809	-0.10138196079222	0.137517666666668
ENSDARG00000093494	0.148216698657169	-0.0191025577960685	0.322329863653816	-0.153823666666666
ENSDARG00000059303	0.0647282766845495	-0.0461398181816266	-0.0560267576164704	0.0140264999999999
ENSDARG00000054570	0.181575144455831	0.055670398868783	0.0182053059274203	0.162863780000001
ENSDARG00000010400	0.118279331058953	0.0919612995856669	0.127540044132956	-0.116679641666666
ENSDARG00000031678	-1.99737504861866	0.160978910457607	0.197158726252698	0.016574444444446
ENSDARG00000000551	0.0136579052128214	-0.0677749896565839	-0.122755017426018	-0.194897166666667
ENSDARG00000059654	0.0622025873946309	-0.0500961588268529	-0.0963447128444149	-0.00710999999999906
ENSDARG00000037517	0.10352383498064	0.00658942043637611	0.0944407167657338	-0.0197856666666674
ENSDARG00000090190	-0.475771812739909	0.0636752721536618	-0.00331789348378598	0.0965022916666669
ENSDARG00000067805	-0.0937336148564859	0.132353915866374	0.189245780713879	0.160216833333333
ENSDARG00000058305	-0.134642476543655	-0.070430852646366	-0.170019525773186	0.00318425000000211
ENSDARG00000010583	0.223314373683067	-0.0936652993788704	0.0585966210774836	0.209449866666667
ENSDARG00000054583	-0.0225421618931966	0.0951289511576152	0.420456797343371	-0.0503098333333334
ENSDARG00000078083	0.0961217200617237	-0.0140993668903496	0.255417517719747	0.038128416666666
ENSDARG00000076892	-0.0666764995958774	0.140989604611898	-0.0236720668610195	0.0723325000000017
ENSDARG00000090183	0.279064398719598	0.0274187087768384	-0.0217015472922862	0.503762683333334
ENSDARG00000005479	-0.410350054010494	-0.100014050261693	-0.0928060457032793	0.0184521250000014
ENSDARG00000053165	0.0214387727999967	0.0777554340238194	-0.253512195347207	0.118684644444446
ENSDARG00000071272	0.283438669536611	-0.0392990591496163	-0.0222652013500256	0.356012033333332
ENSDARG00000094336	-0.0980546337352313	-0.0171468997415379	0.138889557070933	0.119150600000001
ENSDARG00000012405	-1.84523392016967	0.150134298711639	0.223142378142991	0.0498943333333326
ENSDARG00000014420	-1.53846155573239	-0.041268699567544	-0.231721364325105	-0.162689666666667
ENSDARG00000086559	0.587771372618037	-0.058383713911255	-0.235880971670851	0.00892816666666718
ENSDARG00000031796	-1.17721607721966	0.0633527835973194	-0.0363924005568103	0.054764500000001
ENSDARG00000074955	0.104263968135314	-0.324015099041315	0.0313469978864194	-0.309336433333333
ENSDARG00000060661	0.0227968345429852	-0.00318694824000073	0.00994168515967453	0.0687346499999997
ENSDARG00000008784	0.18925170079406	-0.11154299379291	-0.138198874415061	0.146764958333332
ENSDARG00000042590	0.0997665868676565	0.0755181560806348	0.0183562916969073	-0.12071515
ENSDARG00000060469	0.364304989349154	-0.0702938015620967	0.115853979751113	0.104906333333334
ENSDARG00000028159	-0.136733349987503	-0.0921266043971138	-0.226220578301489	-0.164354333333334
ENSDARG00000076780	0.00147070685695547	-0.0147686859594642	-0.0575770480188402	-0.201913408333334
ENSDARG00000059414	0.414559549075575	0.0407008862155973	-0.155927019988485	-0.333429649999999
ENSDARG00000040615	-0.0156342834425875	-0.0802875223998922	-0.133915004576291	0.0681314249999998
ENSDARG00000060298	-0.224132633370658	-0.0983162188428852	-0.187946090291842	0.0707904666666659
ENSDARG00000028900	-0.0235178028424189	-0.315427934289626	-0.0567854132136591	0.180613516666667
ENSDARG00000001558	0.149411204245606	-0.107795584739475	-0.0130675068489303	-0.0630731666666691
ENSDARG00000016664	0.151162987516596	0.0408342528237889	0.0643590610733425	0.166768166666666
ENSDARG00000037432	0.208442939064728	-0.121680403904275	0.0565195690417775	0.913754675
ENSDARG00000010758	-0.583630872099684	0.212103569595602	0.239853390076168	0.0727828833333337
ENSDARG00000056023	-1.65054721592769	0.0322092031072543	-0.0930583982537231	-0.00813366666666582
ENSDARG00000061778	0.0712320950422492	-0.140956219516426	-0.0848993571488734	0.207690916666666
ENSDARG00000041723	0.154567067695713	0.0398618054916317	-0.0931828060571853	-0.130527499999999
ENSDARG00000002377	0.289259619360011	-0.104986182078227	0.0478655743995992	-0.209415083333335
ENSDARG00000075564	0.203193760050354	-0.00604745564482149	-0.0284877605594972	-0.184740166666668
ENSDARG00000059097	0.102450580815441	-0.0384853511777239	-0.190836914470681	-0.0788775000000008
ENSDARG00000055548	0.171859905998574	0.0479268910766285	-0.0116910352124042	0.0461322666666666
ENSDARG00000028106	-0.195156409622382	0.160015152398085	0.248220400599849	0.0761285416666659
ENSDARG00000003941	-0.0560489952868363	0.0460227187797272	0.0704325947758015	0.153333305555556
ENSDARG00000089124	-2.45611945143491	0.248722169478864	0.364964773547112	-0.0271369999999962
ENSDARG00000086742	-0.305883970662188	-0.0425831716886318	0.124730516636914	-0.15941245
ENSDARG00000040346	0.176662134541891	-0.0472497794161622	-0.185907020854985	-0.0184781666666662
ENSDARG00000069957	0.0404359944966955	0.111007667962191	-0.352161246460929	-0.217095533333334
ENSDARG00000011065	-0.0322445457880175	-0.0346344365361583	0.0603016640564615	0.230861066666666
ENSDARG00000021209	0.234087213680574	0.28144188501549	0.115599663966894	0.103202416666665
ENSDARG00000092735	-0.0329158785101835	0.0734975873405819	-0.0546762719495779	0.0486183999999996
ENSDARG00000003680	-1.82217554820811	0.231919605063827	-0.184230493887262	0.542419316666666
ENSDARG00000052914	0.121872161261813	0.0418168555332444	0.136426467146293	0.139118
ENSDARG00000087193	-0.126721052211951	0.00187209966273445	0.104378605331035	0.0733640833333329
ENSDARG00000075639	0.0204433449943265	0.153742463882937	-0.149229929333824	0.0154152499999984
ENSDARG00000011370	-0.0306502929492951	0.0961038640014323	-0.0984313971399318	0.225354125000001
ENSDARG00000090442	0.175499337272833	-0.0219492786994636	-0.0655126943166244	-0.00530966666666721
ENSDARG00000039266	-0.394442307059734	-0.552127283804203	-0.229281578228629	-0.118600666666667
ENSDARG00000017537	0.231728183097476	-0.397763217465354	-0.219648837936409	0.0201628999999999
ENSDARG00000056929	-1.11734189963613	0.0776977638357117	-0.0850150774000265	0.397799083333332
ENSDARG00000094249	0.168298760392999	0.00264554170593374	-0.0389589416587453	-0.0219541666666654
ENSDARG00000093658	0.19671365822573	0.0346347907196535	0.0418715333112923	-0.135520066666666
ENSDARG00000061414	0.101610239677729	0.0743375314185656	-0.0103197300065076	-0.120127666666667
ENSDARG00000042954	-0.00243244146767739	0.196016151574265	0.30081007914847	-0.0542083416666665
ENSDARG00000021896	0.0693544592956192	0.00820205514197883	0.244949061766205	-0.0867594
ENSDARG00000067755	-0.0645991547152633	-0.0559682693804786	0.00335993235722072	-0.00699581249999959
ENSDARG00000000861	0.108454499304114	-0.0667259297191591	-0.0382264410976241	0.0519153833333332
ENSDARG00000024219	0.200659884910284	0.00630634567704588	-0.0240064290755945	-0.0477183500000002
ENSDARG00000042623	-0.014095536111652	0.0523580642052559	0.0311344301473512	0.0314783999999992
ENSDARG00000078552	-0.0694499271091206	-0.236183314045712	0.252261724150732	-0.0190152499999989
ENSDARG00000070843	-0.0905624756537119	-0.0551989281518221	0.165169628508528	-0.33789845
ENSDARG00000000103	-0.075234561401202	-0.10855032656302	-0.0529247724926743	-0.00826191666666709
ENSDARG00000027515	0.0564810318438567	-0.0484669309613108	0.236722791186284	-0.158433083333334
ENSDARG00000023394	0.0134164409788282	0.216861803167793	-0.0158100370011738	-0.1360315
ENSDARG00000090625	0.0746438114824105	0.173727328937373	-0.102367899471728	-0.0409428333333324
ENSDARG00000079372	-0.14267365864226	0.107460373343398	0.191364998163663	-0.116203533333333
ENSDARG00000075211	0.16412951589954	-0.0420397365922847	-0.0962563754132643	0.184389249999999
ENSDARG00000002758	0.292860219217712	-0.143418111856033	-0.134376157099529	0.0771750000000004
ENSDARG00000071683	0.063879525115172	-0.103667760584577	-0.0972046683396351	-0.0367709999999999
ENSDARG00000043170	0.529697615500152	-0.0304169561226867	-0.0804248691986802	-0.00515833333333404
ENSDARG00000004537	0.035550029852567	-0.0536397176010807	-0.0767129244978712	0.145753166666669
ENSDARG00000076430	0.370827003787551	-0.0364832725798356	-0.12990158254922	-0.0552393166666665
ENSDARG00000052370	-0.321854573132815	-0.152358585491055	-0.234674653998212	-0.250588749999999
ENSDARG00000060729	-0.0314668189584401	0.0590729653314045	0.0585917630855656	0.189735033333334
ENSDARG00000068965	-0.116092755634281	-0.123923700809057	-0.228316699067873	-0.121068216666666
ENSDARG00000026736	-0.419342569678841	-0.317148722552457	0.0291479629697155	0.13984675
ENSDARG00000003398	0.0803800011873254	-0.0146003409684745	-0.120737901219002	-0.0035281833333336
ENSDARG00000071741	-0.181276699566833	-0.190984853376022	-0.126794748577491	0.0846313333333342
ENSDARG00000069600	-0.0272663072594667	-0.019387258952118	-0.130833193528801	-0.144764433333332
ENSDARG00000043873	0.15116169338724	-0.0179076088667537	-0.0936320234679872	0.153044583333333
ENSDARG00000045641	0.170778729596421	0.115839742919925	0.0449238940185742	-0.0679485833333331
ENSDARG00000058630	0.272950807102741	-0.158270667850663	-0.0322331873750332	0.203669708333333
ENSDARG00000022718	-0.00097933007834229	0.0206795836902792	-0.0434372826595845	0.262466266666667
ENSDARG00000074303	0.309563434059688	0.0118449340943992	-0.129931146748779	0.138172833333334
ENSDARG00000021664	0.624510960165996	-0.149126862067735	-0.265093790723451	0.0475037944444434
ENSDARG00000001857	0.115076763947901	-0.00669771685264401	0.0247695112408235	0.114843750000002
ENSDARG00000038066	0.125819597810886	0.0142167147983062	-0.0541753608584964	-0.00746599999999731
ENSDARG00000006497	-1.45273692418773	0.0622310906542791	0.148603189062018	0.0363729999999993
ENSDARG00000037260	0.0504047010273983	-0.293160928961971	0.00585948920097612	-0.224867166666666
ENSDARG00000018259	-1.4071080853965	-0.00181344494193327	-0.0391741306235101	0.117228366666666
ENSDARG00000079009	0.465540893365404	0.0188937071176025	0.596174350385348	0.0310405833333327
ENSDARG00000053666	-0.100377781469102	0.0695019942680273	-0.0103174942650743	-0.210103499999999
ENSDARG00000034268	-2.04121005190394	0.031273756277903	-0.0182647443965295	-0.0599102499999979
ENSDARG00000042236	0.0234555872330125	0.0450008370135796	0.0170084745285415	0.0259654999999999
ENSDARG00000034768	0.125576276866637	-0.0621917878769527	0.0330760878509262	-0.0974520833333337
ENSDARG00000039576	-0.111298064114876	-0.00789014023614374	0.00521016214011325	0.0357461666666676
ENSDARG00000054984	0.496188673203231	-0.141949875378927	-0.186452992952964	0.106713183333333
ENSDARG00000090369	-1.98162914531592	0.342385619223137	0.153584178641692	0.347005833333334
ENSDARG00000076451	0.212292204108021	-0.0258988010883356	-0.15324234182223	0.177716183333333
ENSDARG00000052789	0.0128324220602723	-0.303658069734065	-0.17301741340229	-0.267121666666666
ENSDARG00000016490	-0.175806857808574	-0.0241344667294737	-0.129628371123761	0.0174498333333322
ENSDARG00000070272	-0.729525569299139	-0.645493831601484	-0.150490863536489	-0.0634866500000006
ENSDARG00000045308	-0.0263114317550736	-0.158605840289658	-0.000397531433474439	0.0725341666666672
ENSDARG00000060030	0.231683840853173	0.0546365920911425	0.0353717879830541	0.106472999999999
ENSDARG00000046124	0.0597275898004384	-0.00951210850933855	0.058698993153235	-0.128284966666667
ENSDARG00000019699	0.268701875005369	-0.0863835825106397	-0.0188334659358964	-0.022689166666666
ENSDARG00000041904	0.0916141620179771	0.0175964200866808	0.16549079446216	-0.0274468333333324
ENSDARG00000015931	0	-0.274368506467084	-0.320689076720716	-0.300624166666667
ENSDARG00000030954	0	0.561037555005312	-0.0395971061311314	0.0677797166666672
ENSDARG00000004988	0	0.138877155258986	-0.128882807419461	0.152898766666667
ENSDARG00000010154	0	-0.274398609247134	-0.226987158113002	0.0030426333333331
ENSDARG00000079412	0	0.259001993969871	0.011120446538137	0.0604785000000003
ENSDARG00000063430	0	0.0199866679865334	0.391799021017205	-0.103955666666664
ENSDARG00000045665	0	-0.240092778196872	-0.277502870978259	0.0402463833333329
ENSDARG00000018270	0	-0.123441180472564	0.0638781809754107	0.0737807833333335
ENSDARG00000077587	0.124498137678188	0	0	-0.285257499999998
ENSDARG00000069377	0	0.0581894665835872	0.131482713090896	0.0313193333333324
ENSDARG00000032571	0	0.133309229820566	0.315853145609506	0.189449416666667
ENSDARG00000009196	0	-0.057698669647611	0.0829667695792308	0.180498583333334
ENSDARG00000007425	0	0.284537037302608	0.284625911157714	0.0730634166666668
ENSDARG00000062510	0	0.162775416485435	-0.00859531555335594	0.161761666666667
ENSDARG00000019622	0	0.12233876246716	0.101017123925019	0.0206783333333327
ENSDARG00000087394	0	0.00452721616533807	-0.0536227981314319	-0.00193783333333464
ENSDARG00000019371	0	-0.47933062924873	-0.191833526811172	-0.2583
ENSDARG00000063625	0	-0.130964071875969	-0.241699153132464	0.0278280833333326
ENSDARG00000074204	0	0.0412137740257577	0.299352512726775	0.168627416666666
ENSDARG00000077301	0	-0.310760073861258	-0.0100703699176251	-0.0494050833333333
ENSDARG00000091006	0	-0.070787608972526	-0.164338232335637	-0.273551666666666
ENSDARG00000035970	0	0.179552943341948	-0.232482496045452	0.069291999999999
ENSDARG00000002582	0	-0.0898202314735242	0.054799725289869	0.212911333333333
ENSDARG00000040291	0	0.212329791275437	-0.140062633439825	0.0345303333333327
ENSDARG00000077082	0	0.491538334891985	0.33893027254476	0.28051125
ENSDARG00000001835	0	-0.285942872351206	-0.322729905062652	0.163175833333333
ENSDARG00000070408	0	-0.0608707095006706	0.0879816267162243	0.115936441666667
ENSDARG00000095698	0	0.433004510946766	0.353590632030917	-0.323160999999999
ENSDARG00000058946	0	0.340729562711413	0.537401399359521	-0.2471645
ENSDARG00000076404	0	-0.273636395017071	0.0399730030637273	0.0693787833333328
ENSDARG00000013847	0	-0.0846255539025857	-0.0750581482511606	0.107388206666668
ENSDARG00000088581	0	0.344536214341764	0.0602757500389903	0.214454833333333
ENSDARG00000042646	0	0.222351021298324	-0.734280084283426	-0.00152417500000013
ENSDARG00000010192	0	-0.104971038902655	-0.283811477563025	-0.109039166666667
ENSDARG00000041779	0	-0.438171084063784	0.108974129147015	-0.0439304166666652
ENSDARG00000053544	0	-0.117487271065066	0.142666673193866	0.163533083333332
ENSDARG00000038258	0	0.754911442699425	0.602123066665357	0.0934577500000007
ENSDARG00000059824	0	-0.0675812676296564	0.0134980641547643	-0.233779283333334
ENSDARG00000075436	0	-0.167490331885742	0.226025833241541	0.362584450000001
ENSDARG00000061899	0	-0.199389672969393	-0.0654924105937453	-0.0411068000000006
ENSDARG00000030094	0	0.0575592173256174	0.0167267128536932	-0.0587205833333329
ENSDARG00000006588	0	0.0253669292214543	0.0568797525699829	0.10621675
ENSDARG00000044755	0	0.219765252791291	0.337129318825688	-0.0474732499999995
ENSDARG00000070818	0	0.0913538362456475	-0.228821327182022	0.0696663523809535
ENSDARG00000034093	0	0.0273829267745359	-0.0976462712829465	-0.103891166666667
ENSDARG00000010423	0	0.167966174049579	-0.144073568645088	0.281794625
ENSDARG00000044695	0	0.115011920866708	0.0679355704038012	0.130471166666666
ENSDARG00000055736	0	-0.352938462543384	0.0734941784493079	-0.356595833333333
ENSDARG00000078333	0	-0.380367260756323	-0.166953885344414	0.108448833333332
ENSDARG00000078114	0	-0.25008631848378	-0.149595452960656	-0.115352166666666
ENSDARG00000070918	0	0.879671922777017	0.989227532779549	0.0888872500000009
ENSDARG00000006220	0	0.48204966620062	0.209200083207326	0.0671299166666657
ENSDARG00000010130	0	0.249794798633143	0.365987466922115	-0.159297591666666
ENSDARG00000031136	0	0.159377187340362	-0.036566001715524	-0.13888425
ENSDARG00000061827	0	0.012945581881477	-0.232793889938244	-0.0468840333333329
ENSDARG00000006396	0	0.214013348706967	-0.246711575401873	0.0689872500000002
ENSDARG00000074976	0	0.241895103136602	0.147989452848966	-0.00226684999999982
ENSDARG00000069101	0	0.00780076343570052	-0.211170443071445	0.0769412999999997
ENSDARG00000079938	0	-0.437800694962604	0.309751879761097	-0.0160365000000002
ENSDARG00000075057	0	0.0505271670210203	-0.22453983723604	-0.0687048333333351
ENSDARG00000087805	0	0.286240103550395	0.244683021767754	-0.224975416666666
ENSDARG00000004378	0	-0.104354159824541	-0.0282841605825809	-0.0591844166666666
ENSDARG00000076933	0	-0.0368974512781196	0.215556354285539	-0.0831615999999995
ENSDARG00000002231	0	-0.176612704655485	-0.183427189491393	-0.104892833333333
ENSDARG00000014891	0	-0.131557037107498	-0.194478970536718	0.307967133333333
ENSDARG00000000767	0	0.202162186569314	0.266958161889663	0.0160283083333335
ENSDARG00000068888	0	-0.188797179955553	0.198029522073449	0.111045166666667
ENSDARG00000063527	0	0.0510846145534047	-0.137608092418147	0.176769166666666
ENSDARG00000074781	0	0.324959982687092	-0.28123856826383	-0.0799452499999997
ENSDARG00000070340	0	-0.173009517440187	-0.283817198491608	-0.143345291666666
ENSDARG00000058459	0	0.60965698185692	-0.340325051980423	-0.0473958666666672
ENSDARG00000045758	-0.115409828573212	0	-0.0842937023122884	0.213694966666666
ENSDARG00000088895	0	0	0	0.081084783333333
ENSDARG00000093841	0	0	0	0.103119866666667
ENSDARG00000088398	-1.03319701864824	0.159338895356494	0.366087993490697	-0.141386416666666
ENSDARG00000075349	0.235047366070167	0.138391003878661	0.0928396381326198	-0.141278833333333
ENSDARG00000045518	0.0736906971266963	0.0430256212412321	0.10185809152726	-0.0504060277777789
ENSDARG00000012823	0.0487642236512084	-0.272240026386395	-0.182237606829322	-0.0680996166666672
ENSDARG00000005058	0.195034528814567	-0.0699257829771362	0.0360713655473009	-0.103565758333334
ENSDARG00000016584	0.200459523095994	-0.0356585710000418	0.045754953244809	0.0581136000000004
ENSDARG00000068868	-0.111458523795211	-0.172199342941021	-0.0134994900835519	-0.0340131541666686
ENSDARG00000000241	-0.590600120106639	0.0565221942708747	0.130790621071028	-0.0211550291666658
ENSDARG00000037121	-0.0432804793524122	0.0454779926546739	-0.140171123669919	-0.774200708333334
ENSDARG00000079463	-0.0159116192796743	0.431304965090526	0.206292298525345	0.187570166666665
ENSDARG00000005915	0.170493771363421	-0.0628704527553274	-0.177732310988597	0.00800937500000032
ENSDARG00000017388	0.107999746952968	-0.0451892567136697	-0.0624046659363312	0.212422249999999
ENSDARG00000024511	0.0601815774521735	0.146806597468035	0.00927572148779429	-0.0915467499999991
ENSDARG00000069946	-0.536809512824295	-0.0638912852950694	0.192770677017042	-0.124584
ENSDARG00000005162	-0.087687885288522	0.0151889495561191	0.15649174101029	-0.014883028571429
ENSDARG00000029832	0.339949425186424	-0.485508551133733	-0.0415474856032249	-0.461292108333332
ENSDARG00000037924	0.15397709055963	-0.105916726680708	-0.0718536626766784	-0.0336630833333338
ENSDARG00000013729	0.109143030039052	0.0867077775071751	0.0117607154229907	0.189681416666666
ENSDARG00000059838	-0.903838371097664	0.135958226224476	0.00494414575224205	-0.0534910000000011
ENSDARG00000041407	-0.16973506340554	0.0632948315989992	0.198327676607228	-0.223082583333333
ENSDARG00000009875	-0.0137243907526093	-0.228726170169693	-0.101917350331383	-0.10175545
ENSDARG00000070674	0.115933053381153	0.0647339249283075	0.113837322180208	0.0449829999999984
ENSDARG00000057683	0.0503381789420385	-0.0389807758198195	-0.0649910448575638	0.0100434583333335
ENSDARG00000095623	-0.165918791359743	0.227316095651048	0.0951612636609786	-0.00268404166666514
ENSDARG00000040838	-0.290507856032007	0.0746550629257811	0.0967726993080969	0.032137438888892
ENSDARG00000015865	-0.290906436617255	0.125792555630468	0.233624731347797	0.0756140166666661
ENSDARG00000021794	0.172384716610213	-0.0188500379478745	0.0183218015639602	-0.00770292083333146
ENSDARG00000012682	0.0260242812623261	0.116776853085624	0.0934891774624846	0.123943902380955
ENSDARG00000002663	0.0460503214675829	0.0799540436666859	0.302611450690084	-0.0277119166666662
ENSDARG00000003058	-0.0339251126982681	-0.130096586476257	0.0588674316998432	0.0966977500000006
ENSDARG00000028087	-0.766033403282983	-0.139687313838681	-0.00644774156115449	0.122632750000001
ENSDARG00000005318	0.159295073488873	0.0314224363613477	0.0875261592544515	0.0726227666666661
ENSDARG00000025507	0.169477728952849	-0.118472713187002	-0.00501569562878495	-0.0152149999999995
ENSDARG00000096306	0.358704521855713	-0.0668550643317906	0.08083998427052	-0.0709057499999997
ENSDARG00000079932	-0.0213374984039324	0.277451717472587	0.318847812015406	0.0213360611111106
ENSDARG00000056871	0.165949591800709	0.114030446441629	-0.609110994708682	0.116407716666668
ENSDARG00000068182	-0.0700534231486609	0.0200298994154036	0.0327281742558925	0.293408916666666
ENSDARG00000018936	0.120864608121485	0.0102480221285583	0.0344676290458639	-0.0462514166666672
ENSDARG00000008107	0.134042030212276	0.0629226411567232	-0.0392907939145284	0.0689122833333338
ENSDARG00000040944	0.136068526509615	0.0844067396066528	0.0810719970907418	-0.0275398333333321
ENSDARG00000078754	-0.202038678112857	-0.124466263408156	0.222068128570592	0.221173275000001
ENSDARG00000052856	-0.00236283557242615	-0.0490937352561932	-0.0284845228952738	0.166069249999998
ENSDARG00000037857	-0.0265059265927497	0.0196688455939836	0.173370306788215	-0.257890916666668
ENSDARG00000036571	0.755676662127642	0.170616230500316	0.179649660784993	0.0342184000000003
ENSDARG00000051853	-0.423960637865404	0.220443076451429	0.551545451338862	0.168697222222223
ENSDARG00000077410	-0.0692868725964128	0.174109387932352	0.112178682539319	0.13755015
ENSDARG00000069583	-2.01318230246139	0.0446519329846644	0.700823953347158	-0.0383278333333354
ENSDARG00000033840	-0.00150341044915158	-0.0830840409507426	-0.214578231047921	-0.301288283333333
ENSDARG00000002467	0.0296209602577829	-0.0666951829028066	-0.0996906687486541	-0.042161583333332
ENSDARG00000003035	0.04725973412227	0.00103697776620527	0.198862816799033	-0.184963166666666
ENSDARG00000067634	0.0108907352511046	-0.173988618986126	-0.0915838754085174	-0.0808467500000001
ENSDARG00000010531	0.00926724717255339	-0.0170183021483271	0.127233941687988	-0.0053624499999998
ENSDARG00000016699	0.134737865986957	-0.124442146311761	-0.0470158156631934	0.00992888333333308
ENSDARG00000038882	0.0739876806646653	-0.0546693761389693	0.0686952173213729	-0.00584191666666634
ENSDARG00000023058	0.229668072082382	0.0939186377315824	-0.0526602641997585	-0.0393109000000003
ENSDARG00000041908	0.111076705425879	-0.132310951033216	-0.167236287596326	0.0375830500000021
ENSDARG00000002264	-0.0207874455948345	0.0576650232071993	0.122240857065403	0.118933083333332
ENSDARG00000003779	0.53090076392447	0.0307724299830626	-0.272756541926352	-0.107219744444444
ENSDARG00000007129	-0.475600182437517	-0.0239931115301474	-0.02916228993377	-0.111999522222222
ENSDARG00000075954	0.513099127196921	0.167762894940713	0.140972453074516	0.364309283333333
ENSDARG00000088959	0.963997359297024	0.12342548176465	-0.0714195112622183	-0.0155673666666658
ENSDARG00000055043	-0.112575184398489	-0.324422426667897	0.163194372978078	0.059787
ENSDARG00000042382	-0.00967008437134352	-0.0613570936749346	0.110105362493831	0.030500541666667
ENSDARG00000071524	0.200378786545531	-0.0189313553768111	-0.0951436397905723	-0.0900956000000015
ENSDARG00000013830	-0.272584126637826	0.237790897931241	0.481017486708259	-0.00620963888889037
ENSDARG00000075652	0.0496562108947741	-0.0584462926287419	0.0948474234286816	0.103775000000001
ENSDARG00000016837	0.313042076561927	0.178957220531792	-0.297095969159807	-0.211627833333333
ENSDARG00000035360	0.00492217445348043	-0.0989457300612054	0.0675190802744508	0.128266066666667
ENSDARG00000055474	-0.317921604284853	0.00881208480603613	-0.0372846407503044	0.0195988333333332
ENSDARG00000057432	-0.582265937830758	-0.142347480052364	0.101271583468568	-0.103719666666667
ENSDARG00000024964	0.12239415864198	0.0981246741079217	-0.0631239736534935	0.0982181555555544
ENSDARG00000012592	0.0915113825335219	0.0162627585956969	-0.00338297055899239	-0.138191200000001
ENSDARG00000007825	-0.0732804590264893	0.00465126997090594	-0.0916126235898178	-0.0948278333333317
ENSDARG00000041870	0.214028235774581	-0.06820641347369	-0.0525209575664633	-0.089791
ENSDARG00000002240	-0.198085727880947	0.090379496473591	0.0139372174848262	0.068899
ENSDARG00000053950	0.043092989411064	-0.0445566660120807	-0.0929383660821647	-0.123404833333334
ENSDARG00000005651	-0.0157143993327399	-0.0128937415380352	-0.157571866364545	0.069999833333334
ENSDARG00000090634	-0.157341084127511	-0.0282882913976595	-0.172594168013253	-0.0196334999999994
ENSDARG00000008890	-0.0839492238956352	0.0250055906106002	-0.00971166468380177	0.246745041666665
ENSDARG00000086988	0.0119674958504523	-0.0331284904606195	0.0693104396392733	0.00687607999999784
ENSDARG00000040450	0.00915337983488888	0.0536850931301548	0.396162020463148	0.0150795333333331
ENSDARG00000014106	-1.84984741853246	0.00611455313587314	-0.046781068272877	-0.131011416666668
ENSDARG00000052494	-0.0507341178451929	0.0316846045962481	-0.230903308952095	0.0823586666666678
ENSDARG00000037484	0.0918865388387389	0.0511732118884292	0.28941316374465	0.048056691666666
ENSDARG00000094725	0.379338657991725	-0.114761735880741	-0.104098568521277	-0.200244733333333
ENSDARG00000003846	-0.258190789913418	0.0330208861740791	0.102257238645691	0.0959798333333328
ENSDARG00000057867	-0.0628678675747057	0.297768746249673	0.0383644642594811	0.0497070416666663
ENSDARG00000013623	0.0562287852053292	0.0548634334341599	0.082938838786347	-0.105376041666666
ENSDARG00000087333	-0.064088998650978	-0.116208086967464	-0.0132170462067168	0.0130843333333353
ENSDARG00000023916	0.0986771264553974	-0.299681414403862	0.311931408309747	-0.2322768
ENSDARG00000005458	0.155866088961364	-0.00965405316704699	-0.00658642007529322	-0.0451718333333346
ENSDARG00000093125	0.156636231316363	0.0776482625099802	-0.0889770567336976	-0.0687221666666673
ENSDARG00000044980	0.0338590536287776	0.0358284979211338	-0.0158338742580702	-0.0216990499999996
ENSDARG00000087538	-0.570911171125065	0.402145636671981	0.0124831282504871	0.151507766666666
ENSDARG00000088619	-0.0581824598363967	0.123088941112672	-0.0971020185943222	0.0614813333333331
ENSDARG00000053554	-0.0280759858671964	-0.127701764049906	-0.0372394632612574	0.0281185000000015
ENSDARG00000034189	0.0244763687081499	-0.0142758575430161	0.0873316571116524	0.0094476111111117
ENSDARG00000023821	0.0882425745667133	-0.117347171981296	0.0574419277113479	0.0871458000000009
ENSDARG00000070914	-0.000291092214514227	-0.121862259567146	-0.213197599847131	-0.217564000000001
ENSDARG00000035326	-0.270350920066441	-0.157451170049327	0.0223572185011025	0.0111556250000007
ENSDARG00000003750	0.024102490863348	0.0806927024056128	0.222001079089683	-0.273055333333334
ENSDARG00000038159	0.0582671181528879	-0.128045605116704	-0.111136426974042	-0.0291786611111107
ENSDARG00000008237	-0.107207710445635	0.056226924632373	0.022556695404219	-0.0536020833333328
ENSDARG00000016363	0.095113356567051	0.00477402571609259	-0.121379804082962	0.120351750000001
ENSDARG00000068458	0.0425138198257337	-0.193530735030528	-0.431813088429666	-0.198768441666666
ENSDARG00000002401	-0.0403164902205192	0.246095570262985	0.153479856158123	0.165481333333334
ENSDARG00000089750	-2.7826987107984	-0.285389307276823	0.272861045289577	-0.0347165000000018
ENSDARG00000004880	0.126057534659537	0.121953975022951	0.471487980773712	0.0899855833333341
ENSDARG00000013997	0.138781684790047	0.0904321120156183	-0.278346897385094	0.413383291666666
ENSDARG00000022461	-0.173577062277476	0.114876115966598	0.287823395409116	0.14662225
ENSDARG00000005754	-0.26352735543813	-0.127826144549455	-0.107008589172716	0.0441735203703715
ENSDARG00000089075	-0.0500819319160218	-0.0823003596824775	0.0125058139281673	-0.239133283333334
ENSDARG00000012378	0.144237826394054	0.000898028161113307	-0.00305371888253767	-0.048438083333334
ENSDARG00000040001	-0.0612006503896775	-0.0691550041586545	0.0614915772517417	0.19003114
ENSDARG00000056515	0.287157879508387	-0.230122528009543	-0.0457188354048026	-0.00673692500000023
ENSDARG00000070403	-0.322470789771841	-0.236572761689792	-0.140753778007105	0.0704872666666665
ENSDARG00000018106	-0.162294018606638	0.115310016921388	0.0455729997521891	-0.134610083333333
ENSDARG00000077339	-0.10000460150563	0.346531061653722	0.204463682041593	0.206392116666667
ENSDARG00000004218	0.424057871922572	-0.027256209572258	0.156592074968279	-0.254337175000001
ENSDARG00000025086	-0.431075696894716	-0.337342188020192	0.0737629405439084	0.265246366666667
ENSDARG00000026294	0.199083771782092	-0.055965841574211	-0.0534792893140057	0.293243016666667
ENSDARG00000033285	-0.00793751637730493	0.109308907848598	0.221134364400777	-0.0545394166666675
ENSDARG00000062977	0.258049331474627	0.0318390657062392	0.135936033177569	0.113718916666668
ENSDARG00000044011	-0.0983615706039941	-0.0513250561021286	0.105573469548351	-0.128184574999999
ENSDARG00000063667	1.04053798557149	0.583888030370675	0.588165042427471	0.1309754
ENSDARG00000042458	0.00977038414659558	0.052118330525793	-0.0538263871901779	-0.0177681666666665
ENSDARG00000021806	-0.159235121889141	0.0161320487291966	-0.0450512483494597	-0.0551956666666644
ENSDARG00000039310	-0.0920742672016282	0.114046087736893	0.36782867527467	0.107054758333334
ENSDARG00000039704	0.00525473665929995	-0.130530700628294	-0.0395562913479836	-0.0662617833333332
ENSDARG00000087346	-0.0735441992973775	0.0530132110358793	-0.0575704561595703	0.050409375000001
ENSDARG00000014915	-0.0813557388483563	0.104939182686081	0.0513014476971299	0.173636916666668
ENSDARG00000087046	-0.212418707882401	0.0203529426151595	0.243101481421099	0.0208162500000002
ENSDARG00000014770	0.279879539580349	0.196791593014076	0.0819990545072743	-0.0593578333333333
ENSDARG00000010831	-0.33894189758463	0.0159526616229198	-0.0443050995476461	0.0855168333333332
ENSDARG00000003592	0.17921699132937	-0.169505592904681	-0.111951330197936	0.0335544999999993
ENSDARG00000004452	0.112838006423449	0.0108511767576533	-0.118887357101392	-0.00179364583333452
ENSDARG00000069745	-0.255286979589529	-0.122263190956724	-0.119132577083483	0.0794109444444437
ENSDARG00000052341	-1.22715364085284	-0.0528056752029525	0.0577824821869571	0.0893227583333331
ENSDARG00000070122	0.370613727858559	-0.227127285120643	-0.0715267250798713	0.0811453333333336
ENSDARG00000040149	-0.419069734550757	-0.101276114302066	-0.115475290297966	-0.13431765
ENSDARG00000079939	-0.496550900291847	-0.0051274517746942	0.0848907951827971	-0.0022917583333335
ENSDARG00000024954	-0.67650454087536	0.271700212186318	0.290022723457764	0.148478333333333
ENSDARG00000058593	-0.424618987213233	0.11964962935126	-0.00455551562167059	0.0939115833333339
ENSDARG00000060366	0.0901496940013073	0.106228461260064	0.292249275692471	0.145963699999999
ENSDARG00000042389	-0.102531393668537	-0.0344351842539146	0.0124066665120234	0.0100535000000015
ENSDARG00000037844	0.262533497840415	0.0361845738340662	-0.248922814395925	0.00425833333333259
ENSDARG00000000229	0.100893898818956	0.100001640907037	-0.0988093421134225	0.1634913
ENSDARG00000090139	0.272319274921649	0.0503049677445385	-0.0402893612642259	-0.139118516666667
ENSDARG00000017190	-0.00612290139389953	0.121028129290408	0.136531182206513	0.0734969999999997
ENSDARG00000091001	-0.331556834313234	-0.184979786117982	-0.109873419638548	-0.0231385
ENSDARG00000077070	-0.369488043929276	0.111624526270149	0.0331563889363517	0.0836931666666665
ENSDARG00000088810	-0.332419368211611	-0.427249077992702	-0.141882212381982	0.00632791666666677
ENSDARG00000075612	0.298592185949793	0.0104300442895707	0.0599230728384992	0.0827182499999992
ENSDARG00000027803	-0.0662365642116772	-0.00326004527310366	0.0255304590608281	0.16538875
ENSDARG00000014499	-0.0264504350970515	-0.0470572196510624	0.00972954254617984	-0.0221811666666678
ENSDARG00000040614	-0.00386904716291477	0.11306389681646	-0.0852872284277082	-0.0424698416666676
ENSDARG00000017126	-0.0553810609169911	0.0759107387928334	0.157332603896933	-0.0572766833333338
ENSDARG00000045980	-0.531654861407163	0.0773682187907752	-0.0170578362922913	0.0416452499999984
ENSDARG00000036179	-0.277178637801526	0.161021678601013	0.04221024050904	0.213602883333333
ENSDARG00000060323	0.0286209685717507	0.137907897019257	-0.0666693269183689	-0.146556666666667
ENSDARG00000043296	-0.120518788927546	-0.123053378700639	0.132862581851241	-0.181261466666667
ENSDARG00000075721	-0.00216149139968368	-0.0367288450952974	0.170106766915908	-0.0142741750000006
ENSDARG00000003934	0.00817962116463097	-0.216637110254955	-0.313823655835485	-0.171990483333333
ENSDARG00000033928	0.0512965074310939	0.00980138100477364	-0.128944645787117	0.043163929166667
ENSDARG00000011301	-0.047131488382417	0.169570581550726	0.142196096013093	0.0232128333333339
ENSDARG00000031119	0.606856516692642	0.272109858713914	-0.252260051176726	-0.0456120166666665
ENSDARG00000015546	0.229649668758197	0.130060802143682	0.0640371993486677	0.129742677777777
ENSDARG00000059053	0.291607069724078	-0.074205329818578	0.0706979797750358	-0.161832122222224
ENSDARG00000036956	0.1445487970633	-0.073983192026784	-0.0603135277615257	0.0499453333333335
ENSDARG00000054609	0	0	0.257228117864353	-0.0055825166666672
ENSDARG00000012368	-0.0149232887268996	-0.0563399984500332	-0.21496633921168	-0.0498778999999994
ENSDARG00000002970	0.055025620126272	-0.029629558854216	-0.114501689073134	-0.0955439444444437
ENSDARG00000004904	0.261647959700187	0.0679914411799763	0.0906480187203492	-0.483043916666666
ENSDARG00000070864	-0.00846401415341963	-0.0517631810456807	-0.0920936130122422	-0.323017
ENSDARG00000002994	0.101751237710573	0.158650636607363	0.10276021593476	0.1081794625
ENSDARG00000043046	0.104010058577453	0.0890221914824045	-0.0998332162523934	0.100090750000001
ENSDARG00000068082	-0.203663797971303	0.379915860486361	0.219182170962803	0.0729090958333352
ENSDARG00000044685	0.580443713809208	0.265217359701192	0.430613428281165	0.173897
ENSDARG00000078159	0.251922454361916	-0.816011432159711	0.0437918291715149	-0.0256796500000007
ENSDARG00000060309	-0.103179312414917	0.0166785039436195	-0.188886652721538	0.143144966666667
ENSDARG00000028663	0.376479009018995	0.0853065232817115	0.193058186120442	0.149110541666666
ENSDARG00000057940	0.132254677215945	0.0246198984010321	0.0252437197677049	0.140522972222222
ENSDARG00000020718	0.727454750607634	0.10315229656548	0.35463308924765	0.0941100833333333
ENSDARG00000057099	0.0931781471329547	0.0105266403614564	-0.0602437442863581	-0.116732358333333
ENSDARG00000070048	-0.101822381582639	-0.216878784643248	-0.503932734816282	-0.0795252083333331
ENSDARG00000095322	0.375457374015791	0.164516755744715	0.0160995570409235	0.0798689166666673
ENSDARG00000074262	-0.515450945609944	-0.304859064017382	0.117562038397977	-0.151271883333333
ENSDARG00000000779	0.216492467138642	0.158967424491522	0.122386818051105	0.0630559999999996
ENSDARG00000091061	0.200789703923218	-0.39805536035518	-0.274864609892155	0.0456558833333327
ENSDARG00000002792	-0.0190964950368153	0.117295863140417	0.101847119934677	0.0774658666666657
ENSDARG00000035379	0.0399783011698779	0.0595861527300914	0.0174503552334407	-0.32234945
ENSDARG00000061735	0.0602879101223551	-0.0254050026784844	-0.0549271254326173	0.330659300000001
ENSDARG00000026454	-0.0840038089594735	0.0660093951340776	0.0316469485602753	0.00333666666666765
ENSDARG00000030177	-0.206171774049029	0.119882864989904	0.178209142545632	0.130949666666666
ENSDARG00000078076	0.17506398633576	-0.537992462803484	-0.244828683269966	-1.08372691666667
ENSDARG00000027131	0.20203220913226	-0.0382392657046683	-0.299309788617314	0.424375583333335
ENSDARG00000076330	0.26148373003308	0.0464595914916758	-0.0206543579862452	0.0140221999999994
ENSDARG00000032575	-0.104687470023772	0.0942593469696339	0.138940122065161	0.121692138888889
ENSDARG00000031956	0.287546256060136	0.101950736572991	0.172651925722244	-0.0466587333333335
ENSDARG00000063021	0.0817312232863988	-0.0967559205704038	-0.221462823540906	-0.00767166666666519
ENSDARG00000035963	0.478190860488587	-0.37164400016512	-0.11804269691114	-0.0125849000000002
ENSDARG00000006420	0.203580752096657	-0.0533920932574301	-0.251027160474294	-0.0658860000000008
ENSDARG00000015325	-0.187766436274936	-0.12499663892377	0.0869390064541497	0.0503900833333333
ENSDARG00000074634	0.00516879993081497	0.12134963521992	-0.0105012350247426	-0.0205327166666667
ENSDARG00000075915	0.0855251299748901	0.181926041352148	-0.0840685168488631	-0.0654385000000008
ENSDARG00000076302	0.0152498003338517	-0.0879260610805822	-0.160670657641149	0.12210955
ENSDARG00000028431	0.0992907179921198	-0.0060590314830357	-0.145401278819667	0.0150140666666676
ENSDARG00000042927	0.0597204324267588	0.1688227798127	0.0582774268284079	0.121229666666668
ENSDARG00000005872	0.21393865096141	0.0566429540931594	0.0598751209538017	-0.068026933333333
ENSDARG00000018441	-0.398785832439122	0.0169526347669868	-0.110659883202889	0.0773578749999997
ENSDARG00000036678	0.0540315208982657	-0.0779803834058368	0.0123327135816864	0.318844483333333
ENSDARG00000053159	-0.036824052754032	0.0778614470425251	0.0177919417552696	0.0131447500000004
ENSDARG00000058062	-0.150532235312708	-0.107680314295754	0.191819241827552	-0.0142426666666662
ENSDARG00000073696	0.101165010898619	0.0129522276890286	-0.14548068689069	-0.0103631833333342
ENSDARG00000011819	0.22367725796597	-0.0351013658295582	-0.0932594215391728	0.0747585000000015
ENSDARG00000035132	0.149116319238693	-0.019988132566346	-0.102141859615417	0.0224162000000003
ENSDARG00000058729	-0.0910034547714207	0.0532315876068622	-0.0110325013233373	0.049258166666668
ENSDARG00000062164	-0.0115303045876997	0.0333888832939173	0.0045202431743297	0.338628137500001
ENSDARG00000076865	-0.108722403125055	-0.257399274199477	0.119753331638662	-0.0689432333333322
ENSDARG00000004798	0.0461409992771033	-0.120483832123093	0.374173417909337	-0.0437825500000004
ENSDARG00000026902	0.516706983200147	0.223684395726873	0.10265753144915	0.13367725
ENSDARG00000015921	0.149985349155309	-0.0507280277867488	0.122400446590577	-0.129868166666666
ENSDARG00000030638	-1.27054498627798	-0.0380674532128269	0.149910038874832	-0.265407
ENSDARG00000077469	-0.00820690983060513	-0.10522339446297	-0.0628714735725148	-0.176101555555555
ENSDARG00000045351	-0.0953125988903924	0.0501775839452974	0.0957464845511492	-0.0722538333333347
ENSDARG00000022660	0	0	0.309588523988782	0.11739985
ENSDARG00000041072	0.0392425985015267	0.0267502512029269	-0.0492984845373247	0.0482424444444458
ENSDARG00000069066	0.317889352524524	0.335822455382301	0.0842804446518581	-0.0608768333333334
ENSDARG00000055080	-0.00737036752466202	-0.00140997923680248	-0.0113446318601869	0.0599898500000009
ENSDARG00000039211	-0.572978630270299	0.561600531653861	0.402302149773937	0.0398786916666687
ENSDARG00000043026	0.317209590255191	0.0176616005220646	-0.0801866133562516	0.192823338888887
ENSDARG00000038693	-0.185408227351988	0.0866904544485889	-0.141849788596751	0.0585856666666658
ENSDARG00000002536	0.130241429762091	0.0453111646114868	0.214620227813113	-0.0754619166666668
ENSDARG00000052555	0.0138576913153458	0.0428399911446689	-0.0782174442600845	-0.0983680416666672
ENSDARG00000052104	-0.121723998174279	0.104163838858799	0.0646206866433982	-0.0760252499999989
ENSDARG00000044628	-0.0586082670611742	-0.108730177596689	-0.0819446372045491	-0.271209833333334
ENSDARG00000029894	-0.781735525162825	0.194158500943724	0.0533621385220953	0.0525796666666682
ENSDARG00000025226	0.208575444665315	0.179043228607557	0.105242386824163	0.101758333333335
ENSDARG00000095821	-0.437171009961694	0.248718831471836	0.374654057629021	-0.0413451166666672
ENSDARG00000040338	-0.274861423445031	-0.0506572127516443	-0.0701432024094914	0.20544125
ENSDARG00000056842	0.0476363503168548	0.254128047196424	-0.0881783114474149	-0.328204550000001
ENSDARG00000023694	-1.01662029128507	-0.134371761789007	0.00403595604507424	0.0774946000000014
ENSDARG00000041530	-0.241695517902801	-0.0968926077728993	-0.0936261491903416	0.167952841666666
ENSDARG00000060922	0.029925688056649	-0.137250993153937	-0.0319644508527362	-0.0860681749999994
ENSDARG00000054799	0.157379082182976	-0.00481671689860952	0.0602673483960311	-0.0263155444444436
ENSDARG00000008765	-0.088605174526632	0.127059005566295	0.00824727955068571	0.0248384999999995
ENSDARG00000007892	-0.178685441215091	0.160055961120221	0.151077530913298	0.00784733333333421
ENSDARG00000002589	-1.77479633306446	0.0152456469409736	0.110829946454438	0.0110390000000038
ENSDARG00000021107	-0.00767707150640303	-0.0153420776345422	-0.140737919693903	-0.0154553749999984
ENSDARG00000087461	0.141412501268554	-0.256063049517387	-0.409498097686081	0.142273500000001
ENSDARG00000017242	0.107650586220381	-0.00720250673716688	-0.0151613670291594	0.116479166666666
ENSDARG00000071262	0.638396188175284	-0.259593909316056	0.422663362342154	0.0396168166666673
ENSDARG00000020103	-0.00314173915434037	-0.09418885696783	0.144517928090103	0.249850650000001
ENSDARG00000059020	0.0287718745133683	0.0687083468467971	-0.0825739449643792	0.240115866666667
ENSDARG00000061368	-0.137635629142622	-0.00797703238875258	-0.00787543856201844	0.0536272388888888
ENSDARG00000037079	-0.041540503606898	0.0314268670998396	0.108499651002908	-0.150065000000001
ENSDARG00000090702	0.536435023708401	0.0223989385663859	0.231696287941874	0.0475748999999999
ENSDARG00000031240	0.00352637057284567	-0.233894461650642	-0.0265377496908164	-0.258765058333333
ENSDARG00000010113	-0.383028793188531	0.102471630734634	-0.0596906349044	0.0213227499999995
ENSDARG00000089293	-0.0155142151303706	0.0323771969375313	-0.0655420094970959	-0.0266439166666661
ENSDARG00000043021	0.0849699986923458	0.0238177020903694	0.155612774023462	0.124206391666666
ENSDARG00000038242	0.00911020954402746	-0.267348999663568	-0.0667664555520997	0.0264028500000002
ENSDARG00000042029	-0.200384733202859	0.0499314079623842	-0.131580349712343	0.131292999999999
ENSDARG00000039082	0.13939792966769	0.12308901919858	-0.170881867648786	-0.0751303666666674
ENSDARG00000036107	-0.233370298372217	-0.681096097203712	-0.494555089315423	-0.4549655
ENSDARG00000019572	-0.165105030004952	-0.171359949560623	0.0417479923803013	-0.0257786111111109
ENSDARG00000041421	-0.253342496240843	-0.10670320567204	-0.12711975184621	0.0471283888888898
ENSDARG00000011127	0.213806090528801	0.185266211051663	0.162912336749179	-0.0896675499999997
ENSDARG00000059461	0.230782921805527	-0.242070480166945	-0.0679857554510938	0.224688466666666
ENSDARG00000006395	0.0360745696587331	0.0118566320750928	0.0125161345240617	0.00899022222222357
ENSDARG00000015059	-0.0663272027455706	0.130465023509268	-0.00852928530308894	-0.0224372722222235
ENSDARG00000018574	0.0455931564594978	-0.0110783128060432	-0.118745304942441	0.0743975000000017
ENSDARG00000057550	0.229361331483201	-0.11703317551185	-0.17118228084462	0.0469898500000001
ENSDARG00000038429	0.303681235976234	-0.140841950995504	-0.0176069307275532	-0.141949166666667
ENSDARG00000063313	0.33119046759389	0.101940684025981	0.452384694091473	-0.337894416666666
ENSDARG00000003411	0.138843533798893	-0.263430670828579	-0.391690658029203	-0.0832104999999999
ENSDARG00000078691	0.075023441522124	-0.0833427903402595	-0.216831169731544	0.0710635583333339
ENSDARG00000089357	0.320292374004342	0.288008618207516	-0.61178135167038	0.0583233500000002
ENSDARG00000011272	-0.420957192559692	0.155267012498323	-0.0776907292518925	-0.0257565833333331
ENSDARG00000014941	-0.276257969471889	0.0713824403639999	-0.00270058927940306	0.0352946666666671
ENSDARG00000033548	-0.111024074006045	-0.0205649019699845	0.0762263658769056	0.0076184416666667
ENSDARG00000054442	-0.320571117850571	0.00344386741582289	-0.184024698731708	0.185775687500001
ENSDARG00000061915	0.205166540199658	-0.0398717635874683	-0.1262275408904	-0.0976054499999996
ENSDARG00000020364	0.340254660747708	0.391159525177982	0.202983122996602	-0.0682530416666687
ENSDARG00000061941	0.280002295857371	-0.112630413983744	0.334565947936403	-0.193184566666666
ENSDARG00000090062	-0.064545860111462	-0.191151632232266	-0.166697805341116	0.0871212499999992
ENSDARG00000079973	0.034251511892934	0.202786884211002	0.0791577588828609	-0.00424083333333236
ENSDARG00000001769	0.119038666251382	-0.0498624215383469	-0.0303946766138569	0.100770091666667
ENSDARG00000029088	-0.107362920392158	-0.103620333682531	0.11927467075044	0.0275009166666678
ENSDARG00000057273	0.31026481346466	0.285747650323263	0.686695119918826	-0.039741583333333
ENSDARG00000005823	0.127238515413763	-0.0290809308776188	-0.0206926346643564	-0.0776019166666666
ENSDARG00000028541	0.165359157748887	0.0704087961450871	0.590735255352096	-0.0647238333333329
ENSDARG00000095660	-0.0227692572858965	0.0691122241380534	0.219279993659535	-0.177362075
ENSDARG00000068366	0.0344630788950942	0.218608380418449	-0.136251269966312	0.191891472222221
ENSDARG00000069100	-0.00227349384235846	-0.122264810046173	0.0221151477182149	-0.0658357222222232
ENSDARG00000087802	0.141433010239412	-0.0904228009747323	-0.00823661279681257	-0.0125812000000005
ENSDARG00000058082	0.461878387348424	0.438868762810249	-0.259837497786001	0.12223875
ENSDARG00000086014	-0.363714556829263	-0.021124394243453	-0.0994988398101424	-0.427850216666666
ENSDARG00000013853	0.0440056794566596	-0.0696800354494591	-0.152529701519315	-0.0772016833333335
ENSDARG00000071269	0.236794213001137	-0.0978242708353639	-0.191965291772946	-0.180927816666667
ENSDARG00000079712	0.627899859895565	0.00404670487881178	-0.0563261652526864	0.065234208333333
ENSDARG00000037997	-0.307406623635392	0.108142156262182	-0.0500034681514561	0.121619666666664
ENSDARG00000040445	-0.0628474945798094	-0.125696423692807	0.330544592114974	0.383790527777778
ENSDARG00000068763	-0.401678049315234	-0.26506086544591	0.0201381790826132	0.120851291666667
ENSDARG00000073711	-0.0976266337756168	0.26188322500178	-0.163533638729124	0.0980303333333339
ENSDARG00000027825	0.268375568043549	0.0807593767691701	0.149717955047125	0.026115333333335
ENSDARG00000061213	-0.245219060177171	0.0108200813234326	-0.0299709792667565	-0.194748727777778
ENSDARG00000027182	0.17837048824075	-0.11348273376148	-0.116576295964727	-0.0515106666666671
ENSDARG00000070870	-0.0454210298478006	-0.105064093956587	0.0134487005933443	-0.153029950000001
ENSDARG00000051756	0.183245688333844	0.291506447845343	-0.125658634324967	0.00729291388888953
ENSDARG00000005128	-0.347044846317112	-0.0932769706569956	-0.107079102144134	-0.0296973333333312
ENSDARG00000033735	-0.118312583775733	-0.147100524286907	-0.186569358196587	-0.110641983333334
ENSDARG00000079815	-0.333352348653743	0.182449629737121	-0.0657226958017657	0.148533733333334
ENSDARG00000045482	0.288604478275577	-0.0086797607759369	0.275768874596931	0.260324750000001
ENSDARG00000027500	0.186524595231947	0.170412268165531	0.035938199077078	0.0167710499999991
ENSDARG00000062063	0.239843315197187	0.21393452509626	-0.224403990771003	0.0702957250000011
ENSDARG00000035595	0.42596671513458	0.0818585215679796	0.0263365650003776	-0.0593186666666661
ENSDARG00000033609	-0.104791490798919	-0.113040990386648	-0.157344814664604	-0.0493361833333328
ENSDARG00000012094	0.0518737621654529	0.0383005953238407	0.129923712386315	-0.0326797500000016
ENSDARG00000015907	0.00327027529017049	-0.167334320059965	0.0945693469523662	0.256251708333334
ENSDARG00000042571	0.0266137018523166	0.0125090222539591	0.0591395298910843	0.0556088333333342
ENSDARG00000004745	0.162600357710707	0.156005893760152	0.04648960484812	-0.240910833333333
ENSDARG00000013667	0.10404461759751	0.0754388965397164	0.303587079473964	0.0164425833333333
ENSDARG00000042658	0.071075597421246	0.16133697071619	0.189970020857042	0.286417166666666
ENSDARG00000018820	-0.987223010739608	-0.0797609678097601	-0.159334078591336	-0.209929666666666
ENSDARG00000036063	0.16413182494247	0.213075941026105	-0.0487906987504461	0.0320494749999991
ENSDARG00000088789	0.0908084748809594	-0.300549527432896	-0.181792141432796	0.060457333333332
ENSDARG00000002830	0.27834486331145	0.0056270284710411	0.0337080628212848	0.0349989888888889
ENSDARG00000044194	-0.177024349745631	0.111909813439275	-0.1276102114263	0.0945604166666687
ENSDARG00000029639	-0.0273717520456243	0.117225364113405	0.190398248313926	-0.00374474999999919
ENSDARG00000061021	0.0174554177455038	-0.21908813813495	-0.0580905938748033	0.179840833333333
ENSDARG00000008727	0.0863086156263711	-0.35936741694983	-0.108239484370484	-0.0812443333333333
ENSDARG00000003920	-0.0308309817841615	-0.0223975941759088	0.03787236121252	-0.00845458333333582
ENSDARG00000017696	-0.0239263744471992	0.0305438276537525	0.033604490859088	0.0708382749999998
ENSDARG00000041665	0.120948176608911	-0.0849581338628826	-0.0661643696613626	0.177796455555555
ENSDARG00000019601	-2.01416984645919	0.19691245778177	0.132565849784612	0.170519854166667
ENSDARG00000031651	0.0480625038871059	0.0638622160926362	0.00608764205511912	-0.213720375000001
ENSDARG00000063145	-0.355014936652624	-0.0285921456919316	0.0631507106092219	-0.0532603333333324
ENSDARG00000036473	0.206241082633969	0.0128765179661739	0.082129156413015	-0.037333733333333
ENSDARG00000038374	-0.185450115457143	-0.237811670899095	-0.0235273347296459	0.0214217666666663
ENSDARG00000060929	0.0361011171300848	-0.0953840005623124	-0.0657454428391712	0.0373309111111118
ENSDARG00000002071	0.0999431247024216	0.0650839354670844	0.113024905205737	0.0322745166666669
ENSDARG00000045887	0.429427844435468	0.363400890215969	0.666629904947836	0.280339166666667
ENSDARG00000045095	-0.159106844331636	0.102884935979362	-0.0139501754847533	-0.0569094666666663
ENSDARG00000059177	-0.362450427972858	0.106500167675743	-0.040406738746547	-0.0507744999999993
ENSDARG00000062801	0.0101276513479933	0.0379420559347649	-0.109570315326383	-0.0252143083333323
ENSDARG00000020964	0.0925819364673188	0.156614978064166	0.157472531773232	-0.0516435000000008
ENSDARG00000069420	0.23194868362265	0.0683445780478571	0.100973960094287	-0.0369799916666675
ENSDARG00000093563	0.418906545178899	-0.119163891019357	0.261342604412899	-0.0931447416666664
ENSDARG00000023999	0.199039082447687	-0.0550908475317328	-0.111320055036577	0.0131193416666671
ENSDARG00000037968	0.161487204059077	-0.0744481309047871	-0.0330355146771463	0.0107359291666658
ENSDARG00000052086	0.0355333599422332	-0.154203204074419	-0.20016963166961	0.0106302500000002
ENSDARG00000062919	-0.0737101784230987	-0.263304137992625	0.0714183769105678	0.00358038333333344
ENSDARG00000063690	0.296748308301972	-0.371070189316851	0.080336539277632	-0.0617877666666669
ENSDARG00000032114	0.310392686627137	0.0646693048856607	-0.0691931883219181	-0.142579974999999
ENSDARG00000015252	-0.174550489604678	-0.0889704554747685	-0.0445069237866915	0.258234383333334
ENSDARG00000088903	0.922488426311059	0.00866427721101269	-0.22826501462322	-0.28807105
ENSDARG00000037633	-0.162676051924143	-0.111968694903603	0.0849323168235976	-0.0736926666666662
ENSDARG00000018989	-0.0257676910158468	0.013583068680605	0.123024290889886	0.0326750000000011
ENSDARG00000019797	0.152358508208801	0.0923035300933249	0.00246410810551601	-0.0678510750000001
ENSDARG00000062518	0.169865501161381	-0.159314264173288	0.0120968290978941	-0.53236395
ENSDARG00000042747	0.0156202424201722	-0.0452117259028351	-0.074248353467329	-0.0111460000000001
ENSDARG00000061005	-0.00585856580574579	0.0440856937197557	-0.0748612202474636	0.0368004166666669
ENSDARG00000014907	1.02424331694719	-0.14584855215626	0.0704375734259658	0.0737181416666672
ENSDARG00000015997	0.0500302038687931	0.0963672156861581	0.352092966800417	0.179660891666666
ENSDARG00000070832	0.0882904618320073	0.181418893893889	-0.0671076543527446	0.274853458333334
ENSDARG00000013292	0.00791804084879606	-0.367917821834707	0.179389005426547	0.0256248333333335
ENSDARG00000036057	0.0651383383353582	0.173128464970376	0.0162672781389193	-0.0529408333333325
ENSDARG00000036781	0.00377829396053559	-0.098665525170402	-0.242186862959784	-0.0221775000000015
ENSDARG00000056204	-0.00734212458790552	-0.0411659202142058	-0.200699709882073	-0.0196670833333332
ENSDARG00000043209	0.0303895002671734	0.135597117903289	-0.141427134872579	-0.080216444444444
ENSDARG00000053876	0.484970187950525	-0.194235552943211	-0.00681186887995806	-0.197834958333334
ENSDARG00000002980	0.286343298004982	-0.0760040490782209	0.0790064175947932	-0.185069533333333
ENSDARG00000030116	0.401316518669012	0.0491232606519126	-0.160633978896252	-0.0528049791666678
ENSDARG00000006368	0.0731668109877716	0.041252345976041	0.244782468252079	-0.193520366666667
ENSDARG00000062449	-0.56668825640421	0.089956573342762	-0.335338728145964	-0.107049316666667
ENSDARG00000041685	0	0	0.911701897608771	-0.133614783333333
ENSDARG00000012745	-0.170629137644489	-0.00982896194400836	0.140084772493983	-0.037854366666668
ENSDARG00000073892	0.66807287179937	-0.282106588685906	-0.0200052319632698	-0.148169666666668
ENSDARG00000069169	0.30336778929052	0.244032146008363	-0.250303068897478	0.171752933333334
ENSDARG00000018328	-0.108691761690346	-0.0616926928052682	0.0762888453240073	-0.0591428333333326
ENSDARG00000058203	0.123568295169534	-0.0762641801547567	0.0394417891883163	0.147141599999999
ENSDARG00000004891	-0.096936134276584	0.0288947865607479	0.0978925285402374	0.0364818333333332
ENSDARG00000026070	-0.342501484942655	0.0162338354603937	0.111883942901209	0.0885738916666661
ENSDARG00000042724	0.172672535715104	-0.113645450046353	-0.0100598803965	0.0670918999999994
ENSDARG00000026986	0.136261252040824	-0.0174816336919462	0.133422328785242	0.0246200083333328
ENSDARG00000009862	-0.0207932021407048	-0.0488301236166839	-0.0397052055613259	0.218394979999999
ENSDARG00000020041	0.0682042978465479	0.0287328886787262	0.10735764215388	-0.0146923583333329
ENSDARG00000058229	-0.0183864996623101	-0.0339515110953528	-0.0956755885243051	-0.2365595
ENSDARG00000058349	-0.226346936414825	0.0340613181431173	-0.0165780076117659	0.0925351666666678
ENSDARG00000016443	-0.0361190215541561	0.0182019785630324	0.0554907510867947	-0.144572
ENSDARG00000036090	-0.0456148213205221	-0.00130784136038853	-0.123755941865847	-0.0274216666666671
ENSDARG00000069699	-0.0430922479756154	0.0528358463580826	-0.0379452783119598	0.00634216666666809
ENSDARG00000087243	0.0649680748707761	0.0591830329443193	0.00941014472240739	0.0651739444444459
ENSDARG00000057484	0.133050284596501	0.0606706787894931	-0.08405060457622	0.015168066666666
ENSDARG00000040287	-0.117637638562649	0.0788441794048934	0.0858940234194775	0.0433027499999987
ENSDARG00000044588	-1.45461816687946	-0.103086674826416	-0.00840244435410807	-0.0197523333333347
ENSDARG00000053609	0.0589227022892628	0.0244044362024361	0.0721649163482845	0.143489472222223
ENSDARG00000003616	0.0588152952155924	-0.0186424154114858	0.113773491745776	0.0298045333333334
ENSDARG00000061725	0.246819764334224	0.0285898397754244	-0.0562374841021042	0.00115256666666674
ENSDARG00000021154	-1.73961612469734	0.206302593188737	0.166366399543599	0.0572903500000006
ENSDARG00000087636	-0.104424156417004	-0.0643909810321205	-0.0688608698366947	0.121771499999999
ENSDARG00000033768	0.281103251907944	-0.0104844202081289	0.0163426104652401	0.056367622222222
ENSDARG00000006120	-0.0524714822271713	0.0386435766402499	0.00790226513894518	0.000931011111109825
ENSDARG00000089626	-0.0379088967916747	-0.234746138777612	0.877273960656563	-0.109356166666666
ENSDARG00000032738	-0.247991407116041	0.098397185530188	-0.0300875318080365	-0.0102810500000015
ENSDARG00000075296	0.199736066207706	0.137489901368642	-0.0258300713380522	0.3972751
ENSDARG00000035880	-0.300142585679587	0.355743727909949	0.250143034185768	0.266481500000001
ENSDARG00000042533	-0.0715985124800813	-0.105169728964388	-0.112763538809738	-0.00108341666666867
ENSDARG00000023520	0.150541103975667	-0.225206727079201	-0.582052165628034	-0.0846402500000001
ENSDARG00000056119	-0.167631289290915	-0.0130145172937824	-0.111264483014453	-0.0899345
ENSDARG00000042552	0.165909129771752	-0.133734985936272	-0.0220944778837328	-0.239786
ENSDARG00000045562	-0.170343466638384	0.0634428936187849	0.0283796760478561	0.0405891666666651
ENSDARG00000046143	-0.0807710990316254	0.0345317797862788	0.0483102092434937	-0.00366841666666495
ENSDARG00000092608	-0.0686678966047117	-0.164835261192249	0.00102075711008126	0.275484066666667
ENSDARG00000022918	0.156722559313448	-0.117308816345626	0.00860636384435226	0
ENSDARG00000041051	-0.266224115608009	-0.343033915219023	0.0466850891239845	-0.21325925
ENSDARG00000056008	-0.214470259854789	0.104920514202058	0.0938857808115414	0.26758422222222
ENSDARG00000012076	-1.62433813322998	0.163306622546929	0.143259570999077	-0.1037985
ENSDARG00000087593	0.0483327642185705	-0.247839770347584	-0.782510797371041	-0.0102062333333333
ENSDARG00000078342	0.52490236475595	0.348487883754772	0.447035364727738	0.0943550000000002
ENSDARG00000060184	-1.03344926958389	0.138823683632216	-0.039098558020417	0.0354904999999999
ENSDARG00000055307	0.0721863627305802	-0.0199079938932191	0.184218292899651	0.0244783750000011
ENSDARG00000036911	0.21214844407205	0.343761609863029	-0.0371689783351806	0.14141105
ENSDARG00000042759	-0.44770221247501	-0.118086874615532	0.0992032214997181	0.0293897000000003
ENSDARG00000029394	0.0704416564694759	-0.0175727527702363	-0.105221985836626	0.00014462499999901
ENSDARG00000007289	0.170592653678206	-0.00940150867627693	-0.595130717510625	0.240243100000001
ENSDARG00000003940	-0.0310445114831898	-0.0401608011997772	-0.0804904039000172	0.391597083333333
ENSDARG00000016156	0.00141474402205647	0.184624621535264	0.0353669256990264	0.0302745166666671
ENSDARG00000014003	0.296018757932168	0.0757071903009994	-0.0668381538802026	0.0196608208333338
ENSDARG00000040666	-0.26108305543584	0.0470965542618486	-0.0280034506918675	0.155106666666665
ENSDARG00000019302	-0.208783892166249	0.102528615201428	-0.0251517398400075	-0.061699625000001
ENSDARG00000041215	-0.197279492097784	-0.158699231058046	-0.345979146994939	-0.140702666666666
ENSDARG00000039851	0.0075504865085293	-0.0148217134754212	0.110517960333091	0.0108189999999997
ENSDARG00000045355	0.107759880615401	-0.0377012647800756	-0.100270866205123	-0.0600426666666678
ENSDARG00000022413	-0.259885472803912	0.071127809863561	0.0974199043644191	0.0866866499999999
ENSDARG00000012234	-0.0668286535550866	0.115084085088066	0.0961221848169867	0.0315964583333344
ENSDARG00000037140	0.0296857767365631	-0.299882376129406	0.17675814948533	0.0612702916666645
ENSDARG00000003599	-0.1098773881342	0.0197962301303492	-0.16437063719838	-0.0546224999999971
ENSDARG00000011410	0.261298058825643	0.136160881461436	0.330252637281152	0.123374583333334
ENSDARG00000008119	-0.102798892596014	-0.0831092761750009	-0.140563702813718	-0.044982833333334
ENSDARG00000041306	-0.205559818972995	0.0614247326297771	-0.0763379686034828	-0.0140208333333334
ENSDARG00000042054	0.0552618489930141	-0.231808792497209	-0.154642253810068	-0.0510969166666673
ENSDARG00000054058	-0.793870386735876	-0.357995610110331	-0.470130932603022	-0.642725583333332
ENSDARG00000016794	-0.00733765608622963	-0.0572373481945842	-0.102162887724877	0.0706671666666665
ENSDARG00000037061	0.182969772793603	0.0491574714602341	0.113728870827143	-0.0274862083333325
ENSDARG00000003495	-0.0917481874640896	0.0602763709239976	-0.0976728448508869	0.249884833333333
ENSDARG00000015822	0.297562055007666	-0.427003138837727	0.391446565820289	-0.0856283333333341
ENSDARG00000040650	0.186347264131585	0.101403978128316	0.0706287478761997	0.0310566111111115
ENSDARG00000058390	0.610548996185086	-0.0204165002130208	-0.104797866501103	0.163316
ENSDARG00000011146	-0.327513535571852	-0.00117725717551993	0.0460773454148182	0.00192802777777956
ENSDARG00000052348	-0.0224500671508941	0.0671747775154899	-0.0549879435821564	-0.0709175700000007
ENSDARG00000092873	-0.273029535459211	-0.00527446929159567	-0.0365782893948752	0.152537000000001
ENSDARG00000077581	0.212920664993793	0.0466727319162968	-0.0321411807017739	0.6723416
ENSDARG00000061956	1.22277665794326	0.220749486011464	0.10997865709648	0.245743666666668
ENSDARG00000087780	-0.0568309574358457	-0.172964681026039	-0.172079561865197	0.141857141666668
ENSDARG00000042485	-0.13716906492075	-0.3116224170716	-0.168075506499078	-0.187121633333334
ENSDARG00000035761	0.117894121240203	-0.0375160589415793	-0.0895267023862713	-0.126547708333334
ENSDARG00000041811	-0.383551325414879	-0.0982711475866211	-0.090451289928293	-0.0795184999999989
ENSDARG00000060457	-0.493637375096969	-0.144672964592113	0.10812230309738	-0.00920585416666597
ENSDARG00000014324	0.584042731644811	-0.735848804441328	-0.233723274615594	-0.231196233333334
ENSDARG00000031888	0.252946944635741	-0.0298326531664129	-0.054524039968514	0.0584946999999998
ENSDARG00000030972	0.197438112616421	0.152970103938288	0.137244017930059	0.0637508333333328
ENSDARG00000070723	0.0191185806525619	0.15067983585841	0.0378826510938987	0.0286067499999998
ENSDARG00000019530	0.057891272031348	0.032780267254803	0.0370875091613527	0.140817806666666
ENSDARG00000036236	0.25930931124827	-0.0569853616511245	0.0629430826614343	-0.258652833333333
ENSDARG00000019278	0.0502496742845521	-0.180707797855845	0.154320461480953	0.0221558333333345
ENSDARG00000034685	0.576103325297599	0.0425464634719308	0.194651298234045	-0.0155255833333339
ENSDARG00000053535	0.584509725527485	-0.194066241180289	-0.354487268148093	0.144935666666667
ENSDARG00000014041	0.18202949495889	0.11338822538536	-0.0443469354613102	0.137227800000001
ENSDARG00000032651	0.20430937724035	0.0728906797753945	-0.134637123879756	-0.220146866666665
ENSDARG00000028322	0.0604466849046792	0.00306606584241754	0.229523072644271	0.0761769999999995
ENSDARG00000087390	-2.54383541945028	0.1076365584043	-0.0161384036453067	-0.059998499999999
ENSDARG00000019038	0.603173685985207	-0.0194028723401355	-0.206664648310143	-0.245881516666667
ENSDARG00000075774	-0.0145540926131861	-0.261950225611037	0.1286251958722	-0.0307258500000005
ENSDARG00000015749	0.0181190692328239	0.0273692709719533	0.00818158869389243	-0.146559154166667
ENSDARG00000037423	-0.31518814417093	0.0454348854444025	-0.131378227067146	-0.0300210000000014
ENSDARG00000040157	0.127025771231478	-0.0287686962674208	-0.00215477349746825	0.101159666666666
ENSDARG00000088454	0.172703073076316	0.118046792820143	0.182761627517141	0.147666666666666
ENSDARG00000070472	0.00299759519984631	0.124365622788126	0.141558358321827	-0.0313206666666659
ENSDARG00000068286	-0.0565913528889746	-0.185394384939745	-0.0178368789867358	-0.00141586666666615
ENSDARG00000056530	-0.163282078899339	0.0130659590232702	0.00543678267528703	0.171727666666667
ENSDARG00000002016	-0.0363921596597351	-0.0362171866615071	0.0235776966002873	-0.041285499999999
ENSDARG00000056152	-0.144501871807304	0.000858293691952797	0.149661041133847	0.0596741000000005
ENSDARG00000039232	0.290919223196732	0.0759528109101098	0.123422616537712	-0.423160666666668
ENSDARG00000074554	0.0522139460172057	-0.0512342102200536	-0.153716776451334	-0.101094183333332
ENSDARG00000075806	0.0340674665706176	0.331625066401058	-0.76522777320916	0.216967683333333
ENSDARG00000016398	-0.127341280506486	-0.112635775118703	0.020740669755116	-0.373649516666667
ENSDARG00000007320	-0.327358981217643	-0.0129051265776321	-0.0856152927952469	0.0478536666666649
ENSDARG00000014898	-0.114722573306478	0.0310360397905353	-0.089300657233637	0.0114927222222221
ENSDARG00000028982	0.110157628988505	0.0742241928191019	0.286371744193623	-0.0398918277777778
ENSDARG00000086726	0.378818596983425	0.101724050235716	0.225829435652385	-0.125734816666665
ENSDARG00000017741	0.0810725202622748	0.220272103378469	0.0429422912721823	-0.037178979166665
ENSDARG00000025513	0.680747390171961	-0.00229934158914901	-0.0227783304907507	-0.0328726499999998
ENSDARG00000010524	0.337942876679654	-0.101961568678128	-0.0727683817031476	0.0559270833333336
ENSDARG00000058179	-0.115243178517637	-0.183323111717734	-0.0793028868859521	-0.163489999999999
ENSDARG00000074369	-0.539118230356046	-0.0323208093869431	0.175390304139344	0.0248075000000014
ENSDARG00000016830	0.0969993250398249	-0.234079809793445	-0.248773452307429	-0.277503733333333
ENSDARG00000092035	-0.456209176971514	-0.0347370406484951	0.267670635712631	-0.0925493333333325
ENSDARG00000030241	-0.144541876708972	-0.100521599622364	0.152677212286843	-0.0628862500000018
ENSDARG00000036721	0.115476331137377	0.0852214779684347	-0.0688786978364969	-0.101169083333334
ENSDARG00000020798	-0.133769769756975	-0.456132005385348	0.0307664659438802	0.155276499999999
ENSDARG00000015088	0.231157176201568	0.234847755890951	0.142138670743218	0.0672349309523828
ENSDARG00000058688	-0.0459603579166994	-0.100070321038739	0.201366089165582	-0.218345916666667
ENSDARG00000016763	0.174931912054305	0.022801112662398	-0.172349064541805	0.114267333333332
ENSDARG00000091777	0.0394587150569075	0.237672324990947	0.201011872602503	-0.0993222166666659
ENSDARG00000062258	0.411582221610007	-0.211054942870462	0.122172545814842	0.0109322000000001
ENSDARG00000002710	0.0154802332717342	-0.100663134304657	0.0731468265123604	-0.0927946166666658
ENSDARG00000062148	0.279510133339257	0.0731442052685641	-0.018010002587777	0.0212535000000003
ENSDARG00000076228	0.0906652125924377	-0.114729967629618	-0.0682775935886915	-0.152625416666668
ENSDARG00000061610	-0.120020926839736	-0.0455019517612591	0.167453315166059	0.00593250000000189
ENSDARG00000079241	0.161851471861786	-0.163985619672832	-0.00526358056429199	0.0559416666666674
ENSDARG00000013777	0.356831406113546	0.214243374597067	0.17329467527253	-0.0947888416666682
ENSDARG00000078683	-0.316942548247295	0.146953133362708	0.363719909269631	-0.107453533333333
ENSDARG00000012040	0.150817107883547	0.0641758162131875	0.143209210734525	-0.131562438888889
ENSDARG00000059059	0.198580505666414	0.0937914261921595	-0.0879395875817237	0.266888383333333
ENSDARG00000034117	-0.307431075724115	0.189957167769605	-0.0240774117601665	0.0803445833333321
ENSDARG00000017605	-0.0237690343922246	0.0525285361657537	0.0765406806079936	-0.089485833333331
ENSDARG00000027087	0.104599211109669	-0.0938244169478367	-0.228555438441753	-0.15854775
ENSDARG00000053087	0.146643891676374	-0.0443642250145333	0.0992414798310887	-0.174126838888888
ENSDARG00000058693	-0.0246970743776412	-0.0515588364292342	0.159384239696251	0.0229838166666667
ENSDARG00000039677	0.0942986373350226	-0.286950712424224	0.0442909943208442	-0.0120717083333339
ENSDARG00000088146	0.259696394699144	-0.404216337302558	0.0668796302755952	-0.138784933333333
ENSDARG00000005948	0.338829045320258	0.129388758118107	0.12419253959308	-0.00233135833333353
ENSDARG00000061960	0.274779315266402	0.142019750071272	0.0841759311369114	0.113263333333333
ENSDARG00000014311	-0.0906176814210245	-0.0415627926208135	-0.071996119014244	0.181259483333333
ENSDARG00000058467	0.0576847362959238	0.0282345391887647	-0.04846646898642	0.0915296666666663
ENSDARG00000063195	-0.0647536414014671	-0.106440030467434	-0.08801451182508	0.0606477888888897
ENSDARG00000042839	0.143269446046446	0.0482284085759416	-0.189740486708675	-0.133611616666667
ENSDARG00000003695	-0.024519040881188	0.150432007341373	0.0738179209719945	-0.00341405555555596
ENSDARG00000025338	-0.773987152889968	0.0204695279851958	0.188325664029455	-0.114486833333332
ENSDARG00000038559	-0.828243271404297	0.0685054668102944	-0.080224011309541	-0.127760499999999
ENSDARG00000077204	-0.337105521141865	0.175805608610382	-0.225282333166978	0.0403804958333343
ENSDARG00000006413	-0.354857900043536	-0.0137390946500591	-0.0880268560802039	0.0235605000000021
ENSDARG00000031203	0.193392847972808	0.186971276437825	0.123434799223062	0.0249674066666667
ENSDARG00000032458	-0.0395560044382535	0.0089421275315753	-0.0389943152539056	0.169909333333335
ENSDARG00000069433	0.0199502537081825	-0.0670620597213125	0.0973049792687397	0.078514133333333
ENSDARG00000023600	0.107253768665632	0.21228155969353	-0.0307753961617966	0.0801880416666663
ENSDARG00000059596	0.0269685449593605	0.0633645616551826	-0.118677546455404	0.114941833333333
ENSDARG00000041394	0.207709034585051	0.0532598678338065	0.350600721975499	-0.0212251666666674
ENSDARG00000055395	-0.259084304237885	-0.233789737646659	-0.306507372459436	0.0279201666666662
ENSDARG00000025200	-0.0232555847078645	0.132863695644856	0.211486912907404	0.00241335000000031
ENSDARG00000040712	0.157127014038331	-0.141789250646353	0.202179539941431	0.0474932944444451
ENSDARG00000006266	0.739056381300003	-0.185065939536023	0.132466814732943	-0.00753149999999891
ENSDARG00000040027	0.110069357912254	-0.0320203883995462	0.0269163549217307	-0.0568047555555555
ENSDARG00000036542	-0.419895256945487	-0.149315183762391	0.000276118145604768	0.337551666666667
ENSDARG00000044073	-0.0319402035413787	-0.0320947370609422	0.2976202162748	-0.00358420833333462
ENSDARG00000058853	0.141574716704374	-0.0620498133298185	-0.27599971956489	-0.136086725
ENSDARG00000040555	0.0155049758874917	-0.0465048581356016	0.159936547243468	0.0265666666666657
ENSDARG00000075565	0.629212677721469	0.00998922260249093	-0.135412702709887	-0.0336390833333331
ENSDARG00000035949	-0.151752241595463	-0.19635843288519	-0.00958968346311126	0.0193146166666658
ENSDARG00000024195	-0.168428887476107	0.214166100173522	-0.247138671158411	0.0118399222222232
ENSDARG00000021849	0.176843373811701	-0.329580851815407	0.170878640193811	-0.302975166666666
ENSDARG00000089922	-0.099106800530248	0.0536520706178376	-0.00393296876988287	-0.0295613333333336
ENSDARG00000093448	-0.216787608258605	0.0357616787574817	-0.00270626408224638	-0.0707243333333327
ENSDARG00000036375	-0.476906559897504	0.0791274413885316	-0.143240028674677	0.0264455555555561
ENSDARG00000006422	0.172326370519689	0.0504490909354945	-0.114676375940529	-0.124067483333334
ENSDARG00000063270	0.169009589649037	-0.0441742872144743	0.0501874091719101	0.081513666666666
ENSDARG00000058220	0.105909810064626	-0.0302624565887205	-0.13351903430023	0.0357933333333325
ENSDARG00000039241	-0.503632305318505	-0.054326795461862	0.0567675780711523	-0.115320008333334
ENSDARG00000032373	0.227033981355946	0.0477664364098672	-0.114555031048616	0.192727166666668
ENSDARG00000022698	-0.704080626130208	-0.0597169363510813	-0.057806004151729	-0.134868666666666
ENSDARG00000012929	-0.00285122406408113	0.132998341041245	0.0271576961366757	0.0467658333333318
ENSDARG00000053301	-0.198619959789985	0.00588777255068553	-0.229162377802139	0.0185500833333343
ENSDARG00000056695	0.0819828997672238	-0.0892102208173768	-0.0595238727819721	0.0390507833333338
ENSDARG00000068567	-0.0384658990486859	-0.0195208632705879	-0.0661863437745663	0.0838614722222246
ENSDARG00000074603	0.10765097594762	-0.00391519891885197	0.0733752668587982	-0.158714672222223
ENSDARG00000055536	-0.0918076840755364	-0.0264598427966922	-0.0874128730532214	0.00406933333333548
ENSDARG00000026766	0.212581750013513	-0.0887854818966212	-0.0263810017737685	0.00535133333333349
ENSDARG00000045913	-0.181872889932265	0.133311854388355	-0.00923712802721043	-0.0908990000000003
ENSDARG00000000142	0.0613229942746991	-0.148723491761469	-0.194695098943261	0.13732655
ENSDARG00000003527	-0.25362178455764	0.00256938661770356	0.0676734606441612	-0.0430222916666665
ENSDARG00000032765	0.128717286769233	0.0262146947987798	0.114455344362371	-0.0565784166666674
ENSDARG00000061532	0.303804694771195	0.0650486455553047	-0.168631604415703	-0.0844100833333323
ENSDARG00000003142	-0.269257383214289	-0.0121172689847861	-0.307185462449747	-0.00724330833333209
ENSDARG00000086911	-0.130676232402082	0.0731425118041497	0.0856430383762098	-0.110152466666666
ENSDARG00000061763	0.505527918995568	0.179176352876612	0.0582628769468359	-0.0833295249999999
ENSDARG00000075008	0.180704734607007	-0.189470984810691	-0.203536492055833	-0.305213333333334
ENSDARG00000009214	0.179688615532381	-0.0368841028474425	-0.0897049298102501	0.18609275
ENSDARG00000006125	0.132278747233601	0.00434718230780384	0.0240198842426531	-0.112072277777777
ENSDARG00000014685	-0.084561905749381	-0.0349670302639718	0.0869392440713908	-0.41741
ENSDARG00000009136	-0.0399150533830735	-0.28261982852722	-0.0600887263306209	-0.115237087499999
ENSDARG00000039008	-0.0095588113728462	0.0891695860647706	-0.0251077230310251	0.0452488208333328
ENSDARG00000004696	0.178052266668905	0.0934509518385263	0.16235903849224	0.0367446666666673
ENSDARG00000005827	-0.213146502303134	0.110759435584795	0.116714842719609	0.0356207222222213
ENSDARG00000059770	0.271432651137666	0.0903022126663835	-0.0209080804965476	0.0285438333333321
ENSDARG00000055632	0.356670909029007	0.0154939938063053	-0.0815106935223169	-0.193357083333332
ENSDARG00000011166	-0.297205447281039	-0.274275415844145	0.193886800121655	-0.0314801666666682
ENSDARG00000074028	0.165178315088833	-0.302275344784754	0.0922062572057153	-0.14231275
ENSDARG00000062933	0.283111816357879	-0.112871488327179	-0.101207667205647	-0.028359066666666
ENSDARG00000021787	-0.0352763056008004	0.375023768085698	0.24015520730261	0.0103221666666666
ENSDARG00000004780	-0.0980236046266421	0.0512653614063394	-0.0422024267064546	0.0785449833333338
ENSDARG00000001733	-0.0177350858058835	0.0293061942811765	0.114385873139459	0.00608700000000084
ENSDARG00000010108	0.123326173450592	0.214526488358904	-0.0722842489942258	0.148949666666669
ENSDARG00000043877	0.232662927082556	0.195962971765904	0.319956069344698	-0.547428366666667
ENSDARG00000086332	0.182853801679024	0.173640515787942	0.215973460132896	0.0255277083333336
ENSDARG00000058079	-0.232354994906321	0.0914274282731923	0.103050548509763	-0.124661366666668
ENSDARG00000096594	-0.0850415514541961	0.0268930717396648	0.291804877549848	-0.0900431666666659
ENSDARG00000017658	-0.0467269104694525	-0.00672415225293797	0.0181799361149403	-0.0679557777777777
ENSDARG00000078326	0.225540443441795	-0.0995336336720976	0.0697451914103508	-0.0386326916666659
ENSDARG00000025073	-0.168080763597838	0.0988162142952384	-0.0796315978337856	0.0358389999999993
ENSDARG00000035427	-0.222310204792057	-0.0728516158373527	0.215668481452174	-0.0916024999999987
ENSDARG00000007362	-0.755014639874225	0.00793532998442857	0.131002901555652	0.099024361111109
ENSDARG00000011665	-0.000694245544687604	0.0683783775338769	0.182082765773636	-0.072195388888888
ENSDARG00000054849	-0.00310618589757118	0.117397775468108	0.0379452411748127	0.161759927777778
ENSDARG00000044562	-0.20522344504575	0.181012700254924	0.176248203417176	0.0940930000000009
ENSDARG00000016717	-0.245490940162153	0.228786190239065	0.0511105161888203	0.0459299166666653
ENSDARG00000028815	0.150094792880592	-0.158271078868541	0.205229941467051	0.0277368333333339
ENSDARG00000075682	-0.0400233896168735	-0.0619763458447547	-0.0797079903550389	-0.149102616666667
ENSDARG00000025754	0.047523675460547	0.00131558036574198	0.0814755815788165	0.0730649166666666
ENSDARG00000008953	-0.0141559652749158	0.0406092781920676	0.11199801246642	-0.0276907555555539
ENSDARG00000052379	0.048613007972064	0.18519186787115	0.0500825634895719	0.074147166666668
ENSDARG00000055770	0.241426313513592	-0.0249161567685085	0.265414330834622	-0.075794216666667
ENSDARG00000037276	-0.552190610528623	-0.144148844291298	0.107099658805196	0.142311583333335
ENSDARG00000074060	-0.313495706721437	-0.0848948313682298	-0.050881234701904	-0.619835333333333
ENSDARG00000068192	0.568440572637386	0.119053090429007	0.0616275639406132	0.0958214666666666
ENSDARG00000061974	-0.457867312390276	0.0864155891713447	0.241672340508393	-0.37124045
ENSDARG00000015495	-0.00962563121798127	0.0642957020917334	0.140356748986905	0.0104817500000003
ENSDARG00000027687	-0.476646612926074	-0.0579100763438085	-0.201685509141239	-0.0887629166666652
ENSDARG00000016122	0.0137363049895697	0.155858690668992	0.0967537286211275	0.0414728333333336
ENSDARG00000036335	0.154845681568514	-0.110264274999088	0.093657868146213	0.0544873499999987
ENSDARG00000089229	-0.200777988418356	0.213792021132295	0.810274886321492	-0.0409723916666662
ENSDARG00000034243	-0.0135985530879634	-0.288547012811072	-0.343347108738361	0.231869416666667
ENSDARG00000069977	-0.150747640133484	0.0564363161852586	0.0135646350539544	-0.220737583333333
ENSDARG00000056085	-0.0470725923382774	0.101537686335987	-0.0581500477327142	-0.0029569166666672
ENSDARG00000076283	-0.307038253545194	0.0294580701678976	0.0274294112514977	0.0832474999999988
ENSDARG00000046030	-0.0167514846107958	0.104464360091802	-0.0984839911667437	0.0766026666666662
ENSDARG00000007204	0.172804868263515	0.0738097067111538	0.0158148703719715	0.0304916666666664
ENSDARG00000061370	-0.330864173278463	0.211403820326766	-0.0435328591902696	-0.128433750000001
ENSDARG00000043595	0.503393054901092	0.0271689014967027	0.144166634906168	0.0032415833333328
ENSDARG00000017798	-0.00643074213396193	-0.0440128580646108	-0.256285036538622	0.103882222222223
ENSDARG00000054864	0.169921752334073	-0.0688749074843095	0.0712877979835477	0.0164435633333326
ENSDARG00000043359	0.228176533133061	-0.00386418144008912	0.210835632877249	-0.0023236666666655
ENSDARG00000074853	0.169499680642764	0.0123636681840109	-0.041665563090398	0.24147285
ENSDARG00000077409	-0.129265135576438	-0.0885031275046004	-0.138415051735557	-0.0883549166666668
ENSDARG00000068784	-0.0436515675354677	-0.291095362378931	0.587753356945883	-0.169027066666667
ENSDARG00000031494	0.165074619882983	-0.0154327143406771	-0.0597575866395427	0.150551833333333
ENSDARG00000004177	0.187615088063299	-1.05786169392925	0.0635412934783629	-0.390798112500001
ENSDARG00000026218	-0.855711864620118	-0.11627896712193	-0.264905083889166	-0.270586083333333
ENSDARG00000093405	-0.12441807322679	0.020833066001768	0.400647118268	-0.0464072
ENSDARG00000055753	0.102316232293972	-0.00966066731640151	-0.0809514682692686	-0.0395702166666663
ENSDARG00000020007	-2.17888154067483	0.0706790579150933	0.0234662220958945	0.0045897500000045
ENSDARG00000068385	-0.341212775832419	-0.0282499101656426	0.115365310343118	-0.0268859999999993
ENSDARG00000089002	-0.203291603848293	-0.0380729790313107	-0.063163432019661	-0.223977
ENSDARG00000035161	-0.383879557279037	0.345300964035776	-0.125257716453222	0.336849999999999
ENSDARG00000042670	0.240447857397459	-0.0430694076641883	0.00178653684291259	0.0872024999999983
ENSDARG00000045958	-2.19632588530102	0.112262837842592	0.204384048329923	0.0144588333333342
ENSDARG00000070798	0.0782645785943411	-0.126131431508665	0.384863037950355	0.1030344
ENSDARG00000074703	-0.178877223382308	0.447803852997785	0.0409974845874579	0.0702359999999995
ENSDARG00000077499	0.211739999455827	0.192963241220912	-0.0659586554563591	-0.190904533333333
ENSDARG00000062017	-0.802955960535299	0.119849971878936	-0.178561849729436	0.0990740416666673
ENSDARG00000039966	0.11123994964535	-0.0782221989399993	-0.0584287759431436	-0.0286168500000001
ENSDARG00000034753	0.0487954817987344	0.0195661520533808	-0.102537942077791	-0.000549041666667804
ENSDARG00000014532	0.24906001258025	0.167933666775073	-0.0979181664563483	-0.0502415833333334
ENSDARG00000063095	-0.422447210903918	0.0573507087908817	0.12466148327474	0.13246425
ENSDARG00000023117	-0.0503089654828744	-0.126766015209309	-0.0416470090909728	0.0559284
ENSDARG00000025718	0.184550652548879	-0.0116587431535503	-0.118644315428602	0.0730125000000008
ENSDARG00000043402	-0.441828027765616	-0.0973396772058349	-0.0131575534291255	0.0786249999999988
ENSDARG00000090506	-0.066824014237079	-0.0146537856061335	-0.316492258573876	-0.0288310583333331
ENSDARG00000006301	-0.0388419591749753	0.0367313189503153	-0.0773162392671826	0.0231376333333335
ENSDARG00000041734	-0.0859745583006269	-0.323164784676705	0.158945502089936	0.142377883333333
ENSDARG00000061161	-0.134799100448486	-0.267374715521269	0.275035534239821	-0.18358175
ENSDARG00000060885	0.180290599975544	-0.0623244143610984	-0.0153548288133592	0.126547016666668
ENSDARG00000089368	-0.315687982066858	-0.130462244683041	-0.0842731300415077	-0.0827337499999992
ENSDARG00000037291	0.0729610482997311	-0.200770111685619	-0.287205912157895	-0.0188568666666669
ENSDARG00000003854	-0.109718115587838	0.072495291642734	0.296921903669032	-0.241514666666667
ENSDARG00000053232	-0.48633501849739	0.333305534839499	0.345933671725808	0.0976874999999993
ENSDARG00000021611	0.237622153041671	-0.0682858005193186	-0.0940085026656761	0.0471821166666659
ENSDARG00000077653	0.150179004861018	0.112248314482582	-0.163928839183177	0.0950259166666676
ENSDARG00000029612	-0.0753248675608292	-0.017556093846235	-0.0161457380551302	0.0207655000000013
ENSDARG00000000423	-0.335159955213778	-0.0189094296173775	0.318010068928587	0.0804858333333334
ENSDARG00000046062	-0.16776097924028	0.0721322197295455	0.0846502041541501	0.0198789999999995
ENSDARG00000092359	0.0739010128616634	-0.161483728436763	-0.176720219538592	0.0863562666666668
ENSDARG00000039194	0.0538972548531783	0.314420719772634	-0.119151274778043	0.0800483666666665
ENSDARG00000036967	-0.346355993558706	-0.401878651775694	0.115751707459285	-0.295114666666667
ENSDARG00000003607	0.106480139094948	-0.00563418978799671	-0.164144152520729	-0.0866073333333315
ENSDARG00000015966	-0.206594006841768	-0.00712073519534218	-0.133877610935577	0.0773921944444425
ENSDARG00000020611	0.0579917829049238	-0.107192677758048	0.0914885183591921	0.0660474166666667
ENSDARG00000069425	-0.467242349152713	0.0531486546381933	-0.0619890258514326	0.1052055
ENSDARG00000070463	0.0824446655159597	-0.065775294516899	0.0030078336559501	0.165775891666667
ENSDARG00000009480	0.183046810114851	0.206019037820973	-0.0880630165092391	-0.0177574499999995
ENSDARG00000031434	0.244364232783396	0.0292387704113493	0.0108824222778778	-0.0104751833333321
ENSDARG00000062361	0.0776969026028957	-0.0463480929365001	-0.180423851822858	0.0816724555555552
ENSDARG00000067524	-0.0569101011422515	0.216696267016519	-0.330547036236875	-0.154411116666667
ENSDARG00000019856	-0.461997955853146	-0.0756005357090192	-0.152386411388671	-0.0599907083333342
ENSDARG00000001953	0.116567406298091	-0.110819386757402	0.130072581821683	-0.47846275
ENSDARG00000010906	0.166782294731567	0.110869840618385	-0.129219849749616	0.0340109999999978
ENSDARG00000010052	0.153061014256046	0.0882708061395907	0.0503931452089644	-0.0380032583333332
ENSDARG00000079128	-0.636531848743099	-0.00881666901383493	-0.155032169410908	-0.000316416666665376
ENSDARG00000035152	0.129857135651739	-0.0808545066898726	-0.0231775311625787	-0.0585394249999993
ENSDARG00000058605	-0.0794429307647939	0.00607572612205414	0.247719919357452	0.212908972222223
ENSDARG00000078423	0.0694257003621549	0.293544361210866	-0.147817605650627	-0.141944983333333
ENSDARG00000077641	-0.192888123642114	0.0383360554758769	-0.0900701354945746	0.00215490833333298
ENSDARG00000070145	-0.247969513443035	-0.0954191283853449	-0.206482245150059	0.331374983333333
ENSDARG00000028539	0.0773158543510142	0.0187733858390789	0.0163679041825378	-0.00308300000000017
ENSDARG00000095254	-1.84272071786187	-0.0986018103812541	-0.0182122449856942	-0.360284816666667
ENSDARG00000075625	0.00459871543144501	-0.146804928444702	-0.211508078163321	-0.108748333333333
ENSDARG00000053468	0.106933280257833	-0.023395202700732	0.0242622312992559	-0.0584243791666665
ENSDARG00000095157	-0.108004736553267	0.11595518400692	0.083624904411816	0.00598533333333506
ENSDARG00000077002	0.457099442932212	0.00858218802891409	-0.231453792584306	0.116069216666667
ENSDARG00000042344	0.0183427178049771	-0.0295645926831662	0.0656671772085619	-0.251524633333333
ENSDARG00000042799	-0.231030337445989	0.0223473191252546	-0.0175131694054074	0.0304725000000019
ENSDARG00000075014	-0.192387969798518	-0.368796546160256	0.439893552539961	-0.0494896722222204
ENSDARG00000069324	0.190281435759631	0.123492979807748	0.106358832754147	0.0384678166666674
ENSDARG00000030020	0.25031809104232	0.2204224509037	-0.0843817188298377	-0.0553608583333336
ENSDARG00000060113	0.0492854069393014	-0.307604987700159	-0.0894087379474731	-0.155765500000001
ENSDARG00000075422	0.0454258968819286	0.0715771832168125	0.300165018689447	0.010204083333333
ENSDARG00000029370	-0.11019010746287	0.00959991272170758	-0.179709824825776	-0.025969541666667
ENSDARG00000004173	0.0338557773412871	0.070953114055453	0.04545658016309	0.0428663749999991
ENSDARG00000021985	0.123783000853627	0.126476810614421	-0.124759023398967	-0.105009705555556
ENSDARG00000057688	0.350705456237263	-0.0269430274756429	0.00442112868445823	0.1047943
ENSDARG00000010948	0.0537524852458595	-0.0968300287656673	-0.0143803450211335	-0.0295454166666662
ENSDARG00000060192	-0.201725759977692	-0.298624351591228	-0.404564956625159	0.374894666666666
ENSDARG00000053956	0.106520044998535	0.000110436883342831	0.0290180033608949	0.0335751208333344
ENSDARG00000020219	0.150758100208034	-0.0681154564908122	-0.287203595105792	0.0390484999999998
ENSDARG00000078801	0.0598843453513815	0.0263267704709335	0.253697116514081	-0.0013092333333331
ENSDARG00000069671	-0.149016078233378	0.164337254649891	0.110949177370468	0.147863666666666
ENSDARG00000009681	0.18666792041516	-0.165907802413952	0.0756748376731092	0.00716420833333586
ENSDARG00000036876	-0.308733403662657	0.00648813006301159	-0.234806024315337	0.312395291666666
ENSDARG00000036076	0.130786465012913	-0.144749154554908	0.0707940950845521	-0.288686833333333
ENSDARG00000009905	0.135483558792685	-0.187815313043564	-0.140360215238582	0.118798333333332
ENSDARG00000058865	0.0565670968381136	0.301217525772176	0.201802181366075	0.277392166666667
ENSDARG00000030981	0.102589072235252	-0.164670020841691	-0.114497726339882	0.0295889999999996
ENSDARG00000062053	0.118863418023768	0.0425961694028271	-0.111311304224566	0.0131557777777793
ENSDARG00000030097	-0.580679768138734	0.136967787657338	0.0294658573711417	0.0674006166666663
ENSDARG00000059738	-0.0649547583709558	-0.0438822570277386	-0.163898169361015	0.156768277777779
ENSDARG00000058822	0.719074928623114	0.0991815008947415	-0.131204556914665	-0.0289060166666673
ENSDARG00000020749	0.124524854119854	-0.181250562098388	-0.127215945412065	0.00896790000000003
ENSDARG00000035333	-0.135056282561	-0.136863868755495	-0.0508423061562355	-0.179823333333333
ENSDARG00000034326	0.239052817706083	-0.156212364165457	0.0248276833898531	-0.0738078333333334
ENSDARG00000039666	-0.186997558342616	0.0448751779033117	-0.221994315130636	0.0166245000000007
ENSDARG00000078186	-0.0612995977054448	0.170413273474243	0.312855577119949	-0.0970706541666662
ENSDARG00000054400	0.27666425544082	0.234743922127847	0.0995907958451146	0.0778984249999999
ENSDARG00000057151	0.121462915137724	-0.0669457620640964	0.0787280941135819	-0.00447766666666816
ENSDARG00000011583	0.211994722214869	-0.371352333028696	-0.355977271825136	-0.223588233333333
ENSDARG00000039354	0.376833388750995	-0.176676999943206	-0.0695176798102798	-0.0815405916666672
ENSDARG00000071004	-0.129254599927955	-0.0451436068211107	0.289140659266433	-0.0562202388888906
ENSDARG00000013351	-0.0293187338737645	0.0484981013148099	0.0135420730021669	0.0211223541666641
ENSDARG00000011175	-0.123978866820583	0.121252137838089	0.143349917925303	0.00728716666666784
ENSDARG00000038615	0.116541128330871	-0.181328061406266	-0.236064512609989	0.0344098333333331
ENSDARG00000029479	-0.349921090970883	-0.0452333023589257	0.111408486754406	-0.128669499999999
ENSDARG00000070485	-0.0468677975188445	0.0609632106088237	-0.101781796006474	0.106456291666664
ENSDARG00000006786	-0.302986754635349	0.148040415363093	0.077198783484476	-0.0142390166666662
ENSDARG00000055027	0.125289124060399	-0.165804254347121	-0.030116437519084	-0.0687830944444432
ENSDARG00000090028	-0.257834641564219	0.023522025383123	-0.176970114191401	-0.236902666666667
ENSDARG00000042978	-0.29091196155006	0.292841332847354	0.096122802766619	-0.17413395
ENSDARG00000070452	0.291795080548386	-0.21605021768325	0.201515421774489	-0.302470749999999
ENSDARG00000059751	0.501988634263265	-0.212223903207533	0.295356058794609	0.109467616666667
ENSDARG00000077768	0.279854269991874	0.0156165523872924	0.110968683326561	-0.347690783333333
ENSDARG00000056127	-0.309921737504401	-0.0626341666565926	-0.0917843284553111	0.104790375
ENSDARG00000012244	-0.103640439979921	-0.0217554436636726	-0.134314965696937	-0.111124999999999
ENSDARG00000045175	0.0138449285715539	0.263632918442938	0.166777633111794	0.0851757833333329
ENSDARG00000059887	0.26187717369415	0.00643820378852012	0.0201764016363613	-0.0501967916666661
ENSDARG00000073858	-0.161715900205409	-0.0173182766365857	0.0657981698852785	0.00128579166666754
ENSDARG00000068187	0.159968832226713	-0.0275284479177649	0.0274907764870497	-0.0356153333333342
ENSDARG00000002445	0.350264375845609	-0.00472111406514915	-0.1028264972717	-0.321965641666665
ENSDARG00000044254	-0.237960945471313	-0.380267198648718	-0.185474596016898	-0.0541220277777761
ENSDARG00000018973	0.161834087715096	-0.0408863709569681	0.144755051766011	-0.0730812499999978
ENSDARG00000043665	0.0193252378293821	0.137517620102288	0.0462762475266683	-0.0773432777777785
ENSDARG00000068732	0.00849882428689672	0.0238497464020637	-0.194827843250617	-0.218011708333332
ENSDARG00000059234	-0.0773603182406337	0.0394636666591058	0.165829696390086	0.10485835
ENSDARG00000052697	0.0729939154545797	-0.23958164565045	-0.0188944955274596	-0.0687363333333337
ENSDARG00000069603	-0.208923380689727	9.39058303802275e-05	-0.0823461300629005	0.140210999999999
ENSDARG00000046024	0.0422486880864766	0.0977761081152789	-0.0642689988929973	0.0554070833333338
ENSDARG00000087616	0.0108022352767742	0.0114999224240445	0.166078418483463	-0.0413070666666666
ENSDARG00000005560	-0.126715054959882	0.0385171957993017	0.0304820207798342	0.251544333333333
ENSDARG00000070431	-0.0679771783753634	-0.0234105257706957	0.0209213417488889	-0.132713083333336
ENSDARG00000042031	-0.0584889982742681	0.229574183804004	-0.00279023716986697	0.0665746666666678
ENSDARG00000015554	0.12608886785857	-0.0157401264013744	-0.156669032501525	-0.203024666666668
ENSDARG00000044134	0.0171961291390532	0.131454645500727	0.0497020280166663	0.0216634666666664
ENSDARG00000031775	0.215037633888997	0.0242215958251889	0.0065358369729529	0.102913125000001
ENSDARG00000027930	-0.872849842877254	0.263571156363023	0.18264498936019	0.0520491666666665
ENSDARG00000043510	-0.102091176241647	-0.12436847937034	0.0869121777003554	-0.0242206666666682
ENSDARG00000042833	0.43433527168132	-0.18277675611014	-0.0924642252256041	-0.0783978666666671
ENSDARG00000021647	0.155603464742366	-0.0457170034322333	0.0106275897246955	-0.044749808333334
ENSDARG00000003109	-0.0241142609465108	0.305811172517158	0.142391373099769	-0.0646993916666663
ENSDARG00000075643	-0.194749785442737	0.115404228924195	0.507957401980687	0.1502933
ENSDARG00000056966	-0.0551287052727798	-0.0173536556983824	0.354663225834745	-0.226268866666667
ENSDARG00000013845	0.0380573542152468	-0.242328320584896	-0.272034111672071	0.3458863
ENSDARG00000001929	0.273679494052645	-0.0167427993207407	-0.24419438325168	0.197569708333334
ENSDARG00000074867	-0.0153139038586488	-0.0297863001190021	-0.195201161282912	0.10747995
ENSDARG00000052668	0.122537365601788	0.112145659662034	-0.17196279963855	0.153253333333332
ENSDARG00000037867	-0.737866934791027	0.116827863060003	0.0291839215452459	0.150887000000001
ENSDARG00000007354	-0.173742730165062	0.0871203605250822	0.144139656513214	-0.114832666666667
ENSDARG00000077307	0.124277854063437	-0.168710540027266	-0.155047983359341	-0.0570091874999994
ENSDARG00000060235	-0.11963494371024	0.0350188738805172	0.242793327633726	-0.10191785
ENSDARG00000015807	-0.195312589395828	-0.152312758857183	-0.106165681252967	-0.0819333111111114
ENSDARG00000025858	-0.062245370328791	0.0312531708216037	0.173927678192148	0.00854550000000209
ENSDARG00000003151	-0.0758872245286567	0.0326693797936843	0.0746453323675213	0.0394059999999996
ENSDARG00000012656	0.155615934432821	-0.134185583996145	-0.0268003808424818	-0.0789627499999987
ENSDARG00000023028	-0.137847663918056	0.219922847985467	0.155765328466829	0.0153888333333327
ENSDARG00000007959	-0.143558092274034	0.0890304929747464	0.0570913643258137	0.0648543333333329
ENSDARG00000078215	-0.0154364635537506	-0.0746326067752585	-0.0321380246748026	0.0699437500000002
ENSDARG00000001285	0.119224362806899	-0.0791891926238224	-0.156144985443372	-0.1532374
ENSDARG00000076321	-0.747201723887907	-0.0178613113418614	0.107290984248816	-0.928686105555554
ENSDARG00000007136	0.202012922769543	0.0971351816378009	-0.27264651326059	0.368566850000001
ENSDARG00000016484	-0.102268375338382	0.125801133811949	0.0619771503663471	-0.0308734166666653
ENSDARG00000008542	0.260193411219528	0.00363593544635248	-0.113855340097695	0.0289442055555558
ENSDARG00000077237	-0.187410060185078	-0.218852375904666	-0.194199478155781	-0.257302616666666
ENSDARG00000019778	-0.156760661711724	0.0780143488826079	-0.0894630558226702	-0.00444375000000008
ENSDARG00000035622	0.208201644539974	0.100460599465007	0.0418507536012633	-0.18561438888889
ENSDARG00000061143	0.0493533045343029	-0.171268876410832	-0.0829155511782156	0.131157366666666
ENSDARG00000053010	0.0377533347184683	-0.297908102988489	0.14270683974819	-0.0889387499999996
ENSDARG00000015472	0.210483168887133	-0.272848810703903	-0.0832750685006556	-0.181847425
ENSDARG00000055089	-1.7299925673807	0.062359673617049	0.0184374170422299	0.182240166666666
ENSDARG00000043313	-1.52279386458256	-0.265619566207113	-0.258578384036294	0.054010083333333
ENSDARG00000068409	0.196314798885322	0.118779342106022	0.0557863391641064	-0.0113304999999979
ENSDARG00000077730	-0.177142598634331	0.201628646820038	-0.0940382150450973	0.34340105
ENSDARG00000059587	0.35284380665455	0.213858374799265	0.177298393557881	0.535396416666666
ENSDARG00000016630	0.0462181109812871	0.00238253605598274	0.0980751985817826	0.0595534000000004
ENSDARG00000086103	-0.370875127111484	0.183886616784199	0.0507577268306429	0.193712216666666
ENSDARG00000054978	-0.0103575600121644	0.186172925380583	0.193571790983385	0.100404605555557
ENSDARG00000025788	-0.0425977411438261	-0.455086901223558	-0.234896984198324	-0.17785736111111
ENSDARG00000016393	0.0692825453769315	0.138598607231063	0.0890517840901483	0.0373638333333339
ENSDARG00000013430	-1.45623392836323	0.376841959692427	0.366107200712674	0.0632999999999999
ENSDARG00000088969	0.208616403091774	-0.25706727039484	-0.368018569089144	-0.287953183333333
ENSDARG00000061123	-0.0149985846570287	0.159773658595616	0.199248846470231	-0.201306973333333
ENSDARG00000017036	0.129450413099855	0.125263642388068	0.176320690464672	-0.113243883333332
ENSDARG00000012261	0.0801717698013939	0.00459551436057298	0.040793226077463	0.0779132500000017
ENSDARG00000038577	-0.373684819955952	0.0792690542284383	0.0761177776223192	0.110279999999999
ENSDARG00000006409	-0.138018100207276	-0.123171817761023	-0.153943108181131	-0.20181
ENSDARG00000040628	-0.253794458513255	-0.0360679648913451	0.106485695115282	0.0255256666666668
ENSDARG00000036462	-0.0776254745770212	0.233499415314543	0.42333266870024	0.119994666666667
ENSDARG00000037677	-0.199831965040484	0.465357837199868	0.0497050841952298	-0.128879833333334
ENSDARG00000051888	0.157053161260594	-0.0109847880922651	0.143562923904312	0.0293354999999984
ENSDARG00000028306	-0.128527296629682	0.138604892006333	0.18487202494441	0.308631166666666
ENSDARG00000018434	0.316788677030323	0.11540518200047	-0.0109320066473761	-0.028921891666668
ENSDARG00000014790	-0.197203714907098	-0.417576673384909	-0.685882266408916	0.0789732999999995
ENSDARG00000037892	0.0871712515977357	0.0186366667198688	0.0794180584477842	-0.0454525833333346
ENSDARG00000077119	-0.0046617529955806	-0.0180363466903088	-0.0202102759078055	-0.148130800000001
ENSDARG00000044203	0.199131687139641	-0.0994180288456347	0.255911868409047	0.139529491666666
ENSDARG00000074544	0.0428245625556875	-0.036072797565429	-0.110876470208656	0.153983833333333
ENSDARG00000006011	-0.190427909449458	0.0930904842515877	0.0325789366296663	-0.517628875
ENSDARG00000005271	0.395977191175286	0.0281495688207583	-0.318437842986889	0.149076383333333
ENSDARG00000043493	-0.12435537472126	-0.0577497573780136	0.0648208390533003	-0.0631997958333326
ENSDARG00000000476	0.397322495045525	-0.301435529014048	-0.261184196881362	-0.323319
ENSDARG00000052330	0.0801484114774533	0.1083861474532	0.337599260378412	-0.058412783333333
ENSDARG00000039872	-0.0187929141150654	0.159316515455382	0.00754311006565204	0.135929416666666
ENSDARG00000079705	-0.143378678298028	0.104990985570481	0.0258744647511268	-0.0335351916666671
ENSDARG00000067913	0.137267878587139	0.0179286816953686	-0.0368278140958602	0.0186434388888888
ENSDARG00000037919	0.255235901199799	-0.0701972544632677	-0.153650595726907	0.0502884999999988
ENSDARG00000041190	-0.507644542957847	0.184347672565098	0.319897751568843	0.140492249999998
ENSDARG00000086463	0.369794864964094	0.173784940243738	-0.00712466306080369	0.249200450000002
ENSDARG00000045598	0.0973325041423875	-0.248786151322692	0.0185205824370466	0.381888116666666
ENSDARG00000040856	-0.701565893159847	0.141866010204269	0.210562745805611	-0.0368628055555522
ENSDARG00000004634	0.0680637169256943	0.0933162416045892	0.113720710086966	-0.129263766666666
ENSDARG00000025518	0.0991991386369036	0.0473602217276667	0.105878138184944	0.06983125
ENSDARG00000010382	0.0532416877214861	-0.111148953501943	-0.106549426522489	-0.139364750000002
ENSDARG00000079017	0.0187807457236596	0.257541723066149	-0.257115637426007	0.134765083333334
ENSDARG00000005600	0.559931343681067	-0.117950331853944	-0.123095559014509	0.00351378888888743
ENSDARG00000041252	0.277483273359678	0.133189850857053	0.00724665152135749	-0.127532499999999
ENSDARG00000008155	0.0535918773500435	0.0674285996022529	-0.0118495936270225	0.0380523333333347
ENSDARG00000008748	0.00540993736366045	0.110055940482314	0.169059845512911	0.120657041666668
ENSDARG00000035391	0.190734653469394	-0.166966109034596	0.267509938853553	0.3110416
ENSDARG00000016080	-0.145848552754044	0.0389477084852722	0.0267299690659684	0.0167982083333342
ENSDARG00000027154	-0.00214368538088212	-0.14753887443982	-0.0546905317866565	-0.076318491666667
ENSDARG00000060006	0.0997781359301087	0.0753387856654014	-0.166251507635388	-0.0860510208333327
ENSDARG00000068820	-0.167344869700248	-0.0206564323552759	-0.0688053964206025	0.0432458333333336
ENSDARG00000010844	0.0584536563523302	-0.0342691018176417	-0.0749849067451367	0.0255392309523828
ENSDARG00000041627	-0.96466608661572	0.0288581994149168	0.06196408043007	0.0873811333333343
ENSDARG00000010408	-0.590978191524898	-0.0760348470271486	-0.206380174057873	0.266771291666667
ENSDARG00000055349	0.534755492573868	-0.0614468581637696	-0.0987432625764468	0.16913065
ENSDARG00000040265	-0.415459522992194	0.257358131239209	0.0658329475029939	0.273433666666667
ENSDARG00000071865	-0.322007416584578	-0.0066399091307076	0.0144186539046993	0.242050272222222
ENSDARG00000053858	-0.248859376593431	0.106420726240182	0.158101943664531	-0.0941336249999996
ENSDARG00000057006	-0.0100840696554043	-0.079562464361633	0.038904689182392	-0.109826033333333
ENSDARG00000019579	-0.20972590239969	0.141449117032275	-0.185562831884683	0.0289787166666668
ENSDARG00000045540	0.0610267163765425	0.0583771908151123	0.0571433749662402	-0.127388799999999
ENSDARG00000032298	-0.172942482621911	0.0349712365891398	0.0584970764678018	0.0819700999999999
ENSDARG00000038537	0.073366537432989	0.0450717147147331	0.0153491052310801	0.134051916666667
ENSDARG00000068995	-0.256017108105945	0.111416733228634	0.0161557148186432	-0.0138259999999999
ENSDARG00000054937	0.0022369825079194	-0.08689241768916	-0.330248521182557	0.0107708000000004
ENSDARG00000036773	-0.160467105252689	-0.284406426881044	-0.162638279585186	0.0513237999999996
ENSDARG00000053113	0.76335054522407	0.0330336265511266	0.0919055258973132	-0.182727666666667
ENSDARG00000011188	0.142408319269785	-0.0308722580081601	-0.124655435615466	-0.0330320666666664
ENSDARG00000014171	-0.693148298656281	0.0278460274743878	-0.0649340627065142	0.0181593333333314
ENSDARG00000012881	-1.82926875959032	-0.166238901374163	0.501574041988404	-0.053845833333332
ENSDARG00000008832	-0.469831002781809	0.296663972205499	0.36367376182501	0.195581933333333
ENSDARG00000007657	-0.179761221798252	-0.174485498258534	0.0226449201640849	0.301790033333333
ENSDARG00000011830	-0.0716258470159418	-0.0466561235778531	-0.196234550853658	-0.0803823166666673
ENSDARG00000028096	-0.180618823882753	-0.0396780950555713	0.204324566946174	-0.232637341666667
ENSDARG00000092768	-1.1940783223685	0.549250257439239	0.258831602628593	-0.179963499999998
ENSDARG00000028976	0.142003203308134	0.0428667727277155	-0.295879087780035	-0.113075127777779
ENSDARG00000009549	0.273426533844977	-0.0691172825791442	0.136398630989482	0.0439218333333322
ENSDARG00000090764	-0.00383466024525674	-0.0856940052151974	-0.0276292590843922	0.0113857250000002
ENSDARG00000010981	0.0373766926025835	-0.00471704563879382	0.0255189255882146	0.191375872222222
ENSDARG00000018691	-0.547187131391506	0.0417180065295177	-0.043439547578599	-0.0583034999999992
ENSDARG00000021853	0.279719684537068	-0.0210736542205177	-0.0696137621526459	0.084486683333334
ENSDARG00000062173	0.466613690391763	-0.0206151767522024	-0.191583938313779	0.419574566666666
ENSDARG00000062577	0.154676860591675	-0.0302320066220422	-0.106600924003041	-0.024016341666667
ENSDARG00000068640	0.0468351810202393	-0.0111617881195131	0.113960367670449	0.0767735000000016
ENSDARG00000041338	0.149280600957124	0.0539131761225289	0.167904294167093	0.0411607499999995
ENSDARG00000061345	0.0917568726427459	0.112048369875107	0.0566692896271296	0.0844055266666643
ENSDARG00000093597	-0.0792334268914938	-0.282433442994713	-0.295194577759901	0.0284011833333331
ENSDARG00000034855	-0.0954993373553925	-0.146980317468514	-0.0992148786036888	0.0590906666666662
ENSDARG00000046140	-0.246771841471169	-0.477329940913489	0.27076710884704	-0.0405965500000001
ENSDARG00000040707	-0.00691832751269788	0.0496879692112168	-0.0448923966708551	-0.269593349999999
ENSDARG00000040569	-0.418512569413982	0.080815851649392	0.150105995517419	0.0571192499999995
ENSDARG00000007614	0.0270886393271325	0.114693195915358	-0.48436548128372	-0.0936652833333316
ENSDARG00000041974	-0.142385605282046	-0.0126868096183801	0.00596682881255298	0.0610840833333341
ENSDARG00000059295	-0.283242401284873	-0.0483263796461348	0.104138702611516	0.182204516666666
ENSDARG00000069092	0.0483797896820067	-0.0910570853094958	-0.0707776585072933	-0.0532787499999987
ENSDARG00000016187	0.0751270410925818	-0.0328442597998695	-0.0571284219244254	0.0817735000000024
ENSDARG00000002897	-0.000637619935879986	0.173568828400489	-0.220555795324229	0.189033483333334
ENSDARG00000052334	0.00922146304287542	-0.0304912635979966	-0.0239830572007	0.035357416666665
ENSDARG00000046098	-0.270181925947597	0.0778806413719048	0.0807808855943924	0.22663625
ENSDARG00000077029	0.155025184158036	-0.0229497106391705	-0.0213395397329372	-0.0264736666666643
ENSDARG00000078653	-0.168133663346533	-0.0739255168501179	-0.0908461851630527	0.0933150833333318
ENSDARG00000075149	0.0128661090874308	0.139409600729513	0.256303110017584	0.0520062555555567
ENSDARG00000021086	0.0424005749486316	0.0899576149848281	-0.117461427977652	0.106428166666666
ENSDARG00000040440	-0.318408628639783	0.13845638651862	-0.0179861278413071	0.00587466666666714
ENSDARG00000002894	0.374548551255296	-0.0626014454388036	0.00502720381770741	0.0308764083333326
ENSDARG00000002682	-0.135237586060456	-0.0942133183894759	0.103279756225065	0.16131425
ENSDARG00000062245	0.167360082187555	-0.27529036680838	-0.222768174960861	0.39356995
ENSDARG00000052304	-0.0206627254115264	0.153704611944566	0.287666482647995	0.0709443888888899
ENSDARG00000013979	-0.171859724002591	0.0258201368659559	0.0626870953713932	-0.00600854166666664
ENSDARG00000038068	0.0177665593089407	0.182658367854528	-0.0569938103855109	-0.0096105625000007
ENSDARG00000005924	-1.17577021506502	0.280862150568811	0.232858155604113	-0.401291091666666
ENSDARG00000038141	0.120818339268246	-0.00880365690229775	-0.0704301605781261	-0.189717666666667
ENSDARG00000076560	0.198011401131913	0.127107529716309	-0.0987617044792675	-0.0470622833333332
ENSDARG00000059886	0.520597302778575	0.175273369982627	0.112520650743455	0.0274681666666687
ENSDARG00000010770	-0.0344590552034057	-0.0344800388950083	-0.283733779656298	-0.0769588333333342
ENSDARG00000010572	0.0718659784075	0.624617227668707	0.456692639338847	0.0243459999999995
ENSDARG00000094265	-0.180594031536969	0.032036344992491	0.141285720222685	-0.0804813666666666
ENSDARG00000044954	-0.350920570200526	-0.0451265720610499	-0.180247479118312	0.184676591666667
ENSDARG00000010784	0.172401939919954	-0.0288486236563745	-0.122072119596662	-0.125733083333333
ENSDARG00000024728	-0.211602345118163	0.157024207225773	0.196845958181744	0.0663352083333333
ENSDARG00000043095	0.117647502256361	-0.232003824888834	-0.198710601225591	0.0238858999999998
ENSDARG00000034600	0.075219596128763	-0.00333082691072763	-0.0153946294820339	-0.0666487499999988
ENSDARG00000058369	0.176231228509284	-0.0327677189424077	-0.194760441965376	0.0189570611111094
ENSDARG00000005230	-0.262819472282344	0.0800154197419754	0.17047435862862	-0.0340208888888878
ENSDARG00000007836	0.242681941941098	-0.148283054823697	0.504764273644886	-0.0688455000000019
ENSDARG00000069795	-0.246301984584214	0.0823016964868252	0.183890656111879	0.0806911333333336
ENSDARG00000003189	0.028790938315221	0.124785027421646	0.121633139944287	-0.0329172277777765
ENSDARG00000052903	0.154355459774427	-0.209929652264322	0.165204196584127	-0.203328716666666
ENSDARG00000058430	-0.277648080130471	-0.0152658607008538	-0.0327194945750003	-0.0254450000000013
ENSDARG00000035558	0.232849857616805	0.0466729413924367	0.0974364086733135	-0.00542293333333355
ENSDARG00000042778	-0.029230926654799	0.20687422538637	0.331678591197924	0.0247972666666669
ENSDARG00000045946	-0.202620567117511	0.261067894334067	0.309356531996408	0.124428736666667
ENSDARG00000075434	-0.573888019087114	0.116572380886704	0.15000761447849	-0.337467333333334
ENSDARG00000074337	0.0880187184326706	-0.0649495339308127	-0.128575349652417	0.0316483833333336
ENSDARG00000092123	0.30308088925695	0.0959069590957677	0.0713117765248291	0.0432759999999988
ENSDARG00000062195	0.022335997894646	-0.249593060004918	-0.107286764931492	0.140539666666665
ENSDARG00000024681	-0.0596398990839705	0.0422632049519463	0.122934731775174	-0.0614084750000004
ENSDARG00000074680	0.225879994275958	-0.0585137650289136	-0.249525332547535	0.368229191666667
ENSDARG00000025902	0.315941541909654	0.0707457398885381	0.0975306416967261	0.0403559666666666
ENSDARG00000037935	0.124090811891119	0.123701199927756	-0.0751497152846868	-0.209107191666665
ENSDARG00000057698	0.0239101305771863	0.0424358298018444	0.393920209686048	0.0104337291666656
ENSDARG00000053209	0.0428504441808345	-0.0382715762361921	-0.117402141475278	0.0635353333333324
ENSDARG00000054666	0.0519524109132825	-0.142903879152725	-0.155103911379303	-0.135191816666667
ENSDARG00000025011	0.543558152119564	0.321085738177882	-0.0181003014373382	0.00672101666666691
ENSDARG00000018688	-0.447160508396421	-0.0850041204310162	0.0818212090796632	-0.0406046833333331
ENSDARG00000018241	-0.1610997035969	0.0201767262244329	0.0843453595980411	0.0451989999999984
ENSDARG00000060978	0.20722352593795	-0.158169927576511	-0.0201616855633469	-0.0798752999999994
ENSDARG00000028784	-0.441587072977035	0.555855905997424	0.257607863479792	-1.09695693333333
ENSDARG00000052022	0.161033453432592	-0.0367877370308981	-0.128070216708224	-0.0269339333333338
ENSDARG00000002754	-0.356159197031293	0.318528829863782	0.30720321163424	-0.0738275833333333
ENSDARG00000060991	0.18252558887312	0.198423498570521	-0.0265240871959891	0.299904066666667
ENSDARG00000029063	0.116902921675994	0.100386502145926	0.0355111339889427	0.0260183900000017
ENSDARG00000053493	-0.0104176116286459	-0.0596051181273617	-0.110793238341809	-0.0172103333333329
ENSDARG00000037433	0.0495896911413483	-0.207077215568804	-0.129461716529276	0.0633228958333323
ENSDARG00000079261	-0.321095605212962	0.270453622609483	-0.322340080302125	0.573759016666666
ENSDARG00000033172	-1.08437362355281	-0.0119286069862261	-0.183457607001434	0.140171525
ENSDARG00000013528	0.188361382618015	-0.105192754926235	0.161399996085228	-0.00644671666666685
ENSDARG00000042660	-0.313964191202639	0.00394632292484375	-0.0762521466090196	-0.155160249999998
ENSDARG00000040505	0.113042109165918	0.267694067701035	0.164164000410995	0.0487850833333319
ENSDARG00000030465	-0.0973734132045477	0.0266747689021182	0.111832734587408	0.0393138333333347
ENSDARG00000023920	0.0243626479450228	0.1171583272002	0.0865112988692024	-0.0401259749999987
ENSDARG00000003938	-0.0600327105607938	-0.00370514675119844	-0.0192041360210304	-0.0406950250000016
ENSDARG00000061114	0.178280314800149	0.00966655169666414	0.0331621994273412	0.143542966666666
ENSDARG00000038505	-0.335414121612964	0.0487712518442316	-0.0713196946281415	0.127704083333333
ENSDARG00000015538	0.0459354406544407	0.101481134716672	0.0308025849365373	-0.0335052666666655
ENSDARG00000059398	0.0705840133844406	0.0272212837748941	0.0221311653777241	0.0639011944444459
ENSDARG00000057679	0.116138273388023	0.0635116463092927	-0.145852336642829	-0.00042274444444601
ENSDARG00000017811	-0.206078315052427	-0.119583269420494	0.15999662940825	0.0425354166666665
ENSDARG00000070898	-0.0456478947122099	0.0913544877727837	-0.0354623448160216	0.0365486666666666
ENSDARG00000060430	0.342598668730663	-0.0964074297448902	-0.0434747385782105	0.0524333375000001
ENSDARG00000038805	-0.624769951369766	0.43608483447611	0.0362375614482363	0.253203625000001
ENSDARG00000018913	0.42150667859791	0.0460180952560547	0.20630262453177	0.0895198833333337
ENSDARG00000007795	-0.0716331994864914	-0.00722960078850381	-0.12500628764232	-0.169351166666667
ENSDARG00000091031	0.02916937261748	-0.226076160686236	0.114474934418841	-0.0203456666666675
ENSDARG00000034616	-0.0478314531046765	-0.0616466611520102	-0.102543159471877	-0.042388166666667
ENSDARG00000089861	0.162268268046591	-0.0229175830212235	-0.156835497254505	-0.0938571499999998
ENSDARG00000021557	-0.0905881949302549	0.133211908938791	0.0608777588136486	-0.100682888888889
ENSDARG00000058041	-0.225105284644977	0.111668244490279	0.131712321443786	-0.0589946416666667
ENSDARG00000051984	0.0192334039918743	-0.212005795472754	-0.298364871200287	0.168421666666667
ENSDARG00000029259	0.206182409289071	-0.237979278686176	-0.3397122428056	-0.118787266666668
ENSDARG00000017423	0.153339914645328	0.140029938453138	0.0532480660021989	0.0105623000000001
ENSDARG00000057575	0.572025945138458	-0.524833084340475	-0.186112578242177	-0.00407416666666904
ENSDARG00000090673	0.0228105703914729	-0.0763617886203747	0.22678220606924	-0.0429770833333336
ENSDARG00000070151	0.0305750116363156	-0.0013628481791277	0.0136097021152978	-0.00143807083333325
ENSDARG00000056005	0.207220030952746	0.103031367548384	-0.0964133602040877	0.0866489416666667
ENSDARG00000013880	-0.119075297154488	-0.446253136990001	0.0647931198487657	-0.04110105
ENSDARG00000039215	-0.105019147968613	0.0828771540662967	0.0276994371395774	0.054854616666665
ENSDARG00000045228	-0.00206382940097614	0.119017393568492	0.0125859999351927	-0.0503574083333342
ENSDARG00000006926	-0.430999042928816	-0.0477739785493784	0.0419221946528898	-0.152007041666666
ENSDARG00000003287	-0.0436212950286752	0.046188209359413	-0.0260809270814415	-0.200525772222223
ENSDARG00000069549	-0.0996659511360964	-0.0477013174978304	0.125266925186288	0.0297173055555575
ENSDARG00000079508	0.124756059417193	0.0693704300126277	0.192649620214992	0.0636710277777759
ENSDARG00000004049	0.0153050661608695	-0.128948577900469	-0.14618487196532	0.200933566666668
ENSDARG00000008014	0.225267668661894	-0.369846115833072	-0.238212982210583	-0.0455567916666668
ENSDARG00000091996	-2.5925141204342	0.317926621217138	0.409325138048436	0.164824833333332
ENSDARG00000075666	-0.123404511258159	0.307376761257492	0.126637633361724	-0.244163733333334
ENSDARG00000051884	0.160995097229039	-0.153449991862363	0.194825605622703	0.214026922222222
ENSDARG00000054856	0.192150140873554	-0.0531631904078667	0.0787410904397107	-0.165486833333334
ENSDARG00000091366	0.405160281187416	0.224713238754204	-0.0415370006375131	-0.213448166666666
ENSDARG00000002031	0.0988030989138433	0.0641303744237574	0.0443624985527351	0.201163166666666
ENSDARG00000003963	-0.461713807167524	-0.127063320961495	-0.170998913849881	0.00150023333333316
ENSDARG00000034146	0.226215114721069	0.0394091074414224	0.071931059010671	-0.0236705666666666
ENSDARG00000039899	0.0268905620940416	-0.127506590898671	-0.0781245640244395	-0.0725431916666679
ENSDARG00000034893	0.201027459756912	-0.0955091977346231	-0.176215800866044	0.0791673333333343
ENSDARG00000037284	-0.0663068545758601	0.0160384295993691	0.0800898529790576	0.0859659999999991
ENSDARG00000058563	0.607272029573446	-0.0565019918924542	-0.205480475024607	-0.0298408333333331
ENSDARG00000016239	-0.0483052149204941	0.145517289975462	0.134954783489579	0.0296785555555559
ENSDARG00000074726	0.274229805731784	-0.335895557885452	-0.337642345084062	-0.24883125
ENSDARG00000006617	-0.26011339379385	-0.05230249814364	-0.0221199422980986	0.343974966666666
ENSDARG00000039265	0.578804160347838	-0.456191590607788	0.362774091946806	-0.0324743666666665
ENSDARG00000015502	0.257609555700478	-0.15933372815197	-0.174600523740957	-0.0314808333333332
ENSDARG00000059900	0.0806588594267406	0.150808975474175	-0.0555853681707596	-0.0941389333333333
ENSDARG00000002546	0.15551507004064	-0.121481595067916	0.0455961036892836	0.0671486111111124
ENSDARG00000012603	-0.113455093795626	-0.049395286683821	0.105067204687453	-0.0840393333333331
ENSDARG00000068830	-0.318800874885442	0.287938628606323	0.0248488462895563	-0.147079766666667
ENSDARG00000023279	-0.242625108593288	0.0407299916745878	0.0526249972119991	0.0600763333333347
ENSDARG00000060282	0.0231621995347809	0.105053728262674	-0.00654342930940676	-0.0797901666666654
ENSDARG00000074779	-0.00806122220347525	-0.144228636856519	-0.123550708495562	0.0499323333333344
ENSDARG00000088699	0.361375040466277	-0.053643417283344	0.166498800037048	-0.0882689333333335
ENSDARG00000045847	0.0642430635402127	-0.127438409248849	-0.0462812751832602	-0.1768675
ENSDARG00000023989	-0.327780606040938	0.0220011410130781	0.12907935350834	-0.0399126666666678
ENSDARG00000031809	0.348544578806753	0.0706418245404196	-0.0444285431791927	0.0444377500000002
ENSDARG00000055889	0.0705491849366631	0.056068653168877	-0.0653291420329306	0.120312816666666
ENSDARG00000040657	-0.359595456867162	0.192648982440349	0.125596497516994	-0.0145996666666672
ENSDARG00000011909	-0.449692069559858	0.130612788950553	0.417189268524506	0.307271216666667
ENSDARG00000043944	-0.407272194206181	0.228521569579695	0.18114333301058	-0.0185863333333316
ENSDARG00000054897	0.115165040589831	0.0768761813158685	0.18925521398885	0.0159055000000006
ENSDARG00000040644	0.396629147489763	0.0730079366054915	0.202122144915445	0.102931983333334
ENSDARG00000001241	0.0829630612230468	0.0804640694604753	-0.0656707312939338	0.0417020166666671
ENSDARG00000096428	0.119138352050317	-0.0315600139708839	-0.117732270327133	-0.0167692888888888
ENSDARG00000071198	-0.330841338607303	-0.293301418742974	-0.0801632807446071	-0.0138317166666662
ENSDARG00000074756	-0.171741890380507	0.114162394644215	0.0910785737888042	0.0226682500000006
ENSDARG00000061654	0.335478557371928	0.266592853269409	0.102256503118384	-0.0135509222222225
ENSDARG00000017311	0.334001753874872	-0.0600796492789527	-0.123144696418906	-0.0766596833333342
ENSDARG00000073870	0.158605920180486	0.352565887011774	0.131824638618723	0.125729233333333
ENSDARG00000038076	-0.278753067639531	0.00727808914289753	0.0022730150226424	-0.0955992499999994
ENSDARG00000043249	0.0988728841369896	0.171802912357099	-0.117706422611139	-0.104303716666669
ENSDARG00000007774	0.333326351637462	-0.141180759316496	-0.229346501522399	0.0627177666666663
ENSDARG00000023950	-0.233927248064216	-0.0663410242850461	-0.050310369994022	-0.052907416666665
ENSDARG00000037018	0.0555346471055819	0.0404763351130372	-0.0257615873141875	0.0304323416666676
ENSDARG00000032242	-1.16930126640554	-0.0571310539516552	0.0592731613061456	0.00446255555555553
ENSDARG00000069649	-0.155668733871803	0.150290849163449	-0.168843013854999	-0.176802083333333
ENSDARG00000045155	-0.339860185642274	0.0549115461162972	-0.0601313151686469	-0.267476333333333
ENSDARG00000020795	-1.51814341962981	-0.0351095724814726	-0.137195904565313	0.182513
ENSDARG00000088346	-0.0218485010524463	-0.18585234630164	-0.408303226787408	-0.115671500000001
ENSDARG00000042866	-0.254237563540445	-0.00128566665319077	0.350113772528254	-0.0921071833333347
ENSDARG00000026797	0.0656539286311666	0.176791482558464	0.296650720482831	-0.177167583333333
ENSDARG00000042080	0.037956778021617	0.0757830810960559	-0.0582464258524918	0.234912366666668
ENSDARG00000079497	-0.512439567784675	-0.927455749521703	-0.499091247620746	-0.475211416666667
ENSDARG00000027112	0.277268389232456	-0.169884497191373	-0.0841767313693211	-0.167427777777778
ENSDARG00000075819	0.138102591815164	0.0721315914674092	0.0667154889657984	0.177042500000001
ENSDARG00000044437	0.0421070235647684	-0.0303542679700202	-0.252451852798796	-0.0908309583333331
ENSDARG00000004184	-0.0811583194087825	-0.0936144492082159	-0.113430537708877	-0.0578224999999994
ENSDARG00000054172	-0.241427059929471	-0.0170235086096578	-0.111342905290455	0.0251267541666671
ENSDARG00000042087	0.208804773317165	-0.0870879246431712	0.102496848484904	0.0763509166666667
ENSDARG00000008551	-0.00755797970332284	-0.100479670560088	0.0731001419986011	0.0562713749999997
ENSDARG00000036595	0.444951401320796	0.123832946613793	0.0336170685947619	-0.184242683333334
ENSDARG00000017115	0.173769331197134	-0.0650720527198774	0.013837962658008	-0.0724077624999993
ENSDARG00000007329	0.241004245653346	-0.00802089990575965	-0.163265642226376	-0.410597216666666
ENSDARG00000024540	0.0793653319793804	-0.118532351290025	0.18389004720018	0.0141590833333343
ENSDARG00000055900	0.12779919596323	-0.0791431826424484	-0.120150240447959	0.199229516666668
ENSDARG00000060716	-0.0691768342826366	0.160930854122919	-0.0559407301453109	0.0783622166666662
ENSDARG00000026634	0.23405616787883	-0.00562334138544095	-0.0814520294479803	0.156911922222223
ENSDARG00000023214	0.00367305523552408	0.036888254215113	-0.0149215645009284	0.0107939166666675
ENSDARG00000022564	-0.23681350359367	0.017361193398948	0.0427307545307889	0.000399583333333453
ENSDARG00000079366	-0.00687751233286151	-0.0580794701854475	-0.0434872502626517	0.267436183333333
ENSDARG00000019293	0.0777909468929593	-0.0226145443035363	-0.0445758577662314	0.0904154249999998
ENSDARG00000028776	0.866546404164241	-0.0572499284390182	-0.239903957074962	0.0563445833333311
ENSDARG00000011498	-0.193253332450418	0.0223663029854082	0.000357518529759392	-0.0850271666666664
ENSDARG00000061081	0.457342271165384	-0.166611997650138	-0.302879088925277	-0.320505666666667
ENSDARG00000059308	0.023969382396662	0.196315829083066	0.116636543373197	0.0673170833333341
ENSDARG00000071581	-0.12603006969716	-0.552480827130207	0.206997069089426	0.21454525
ENSDARG00000006370	-0.177105269583016	0.189522933564867	0.140960765930759	0.109283
ENSDARG00000034473	-0.214653664043902	-0.118170261387964	-0.130783380906871	-0.386150716666666
ENSDARG00000036685	0.163513711660067	0.20568990669673	-0.123752648277829	0.0438372916666676
ENSDARG00000035809	-2.19955781850704	0.070277058065918	0.0215397378594976	0.0439340625000018
ENSDARG00000009390	-0.446102346300021	0.249362258872563	0.284289562007824	-0.0945958333333348
ENSDARG00000078725	0.332946208115008	-0.0616111930756275	0.00374508272343997	-0.4517182
ENSDARG00000037362	0.250906301196412	-0.179791256296823	-0.338642740623851	-0.130560577777778
ENSDARG00000094010	0.108306111844807	-0.155035523594713	-0.0551369262669388	-0.0511102249999995
ENSDARG00000027851	0.136394257654615	0.151647665190455	-0.162584017553766	-0.0307754999999998
ENSDARG00000027046	0.30157864289565	0.0109649309048663	0.0844607864134389	-0.0194483166666677
ENSDARG00000076004	0.118130777188372	-0.189887343685014	0.140635337939944	-0.00895900000000083
ENSDARG00000070644	-0.123172444413495	-0.130114300053476	-0.0641214771110541	-0.102678391666667
ENSDARG00000045051	0.165586189883541	-0.268498887577862	-0.0587551534602618	-0.394585095833334
ENSDARG00000029764	-0.258155864547757	-0.177787156297794	-0.167841249007909	-0.211130508333333
ENSDARG00000058578	-0.008543871100571	0.180677305335547	-0.171895859293283	0.0584594333333337
ENSDARG00000032237	0.117347764780729	0.0144374090377907	0.128200125116418	-0.107943500000001
ENSDARG00000027345	-0.248187783833383	0.162427349871717	-0.100264402277354	-0.0228997500000006
ENSDARG00000045127	0.226575621839726	0.111813586993009	0.0237968706437071	0.0572676416666678
ENSDARG00000036305	0.240733257408489	0.114320713246207	-0.00114051050400829	0.11564315
ENSDARG00000056165	0.225020716593246	0.246647889007664	0.110631349868204	0.0440177249999998
ENSDARG00000079990	0.0132855879732862	0.0246065165742526	0.0595750172156964	0.036282016666668
ENSDARG00000013822	-0.259318905100108	-0.0692748013396277	-0.20696395188039	0.0289256666666677
ENSDARG00000043728	-0.219830535479569	-0.0332570082784779	-0.12436109784277	0.00769304166666629
ENSDARG00000030367	0.343828546614326	-0.0180652203188765	-0.168077656525708	0.0133503333333334
ENSDARG00000016753	0.154177479102983	0.0471581913181211	0.0117250832190726	0.116303
ENSDARG00000008049	-0.197927159436785	-0.069790704848716	-0.198324123127196	-0.0339736666666663
ENSDARG00000056473	0.159129929137998	-0.0474219451463562	-0.0502864670583458	0.0758118583333331
ENSDARG00000012314	0.0580052462977106	-0.301451190137606	-0.049161879153371	-0.204950283333334
ENSDARG00000007275	-2.1884970284543	0.0298875805676917	-0.171661910325275	-0.254217333333333
ENSDARG00000019838	0.103844699867277	0.0718534993585494	0.0512296583003916	0.0806979583333316
ENSDARG00000078418	0.0194943119945904	-0.0933723670457987	-0.0147044345253631	-0.0373657083333327
ENSDARG00000056029	-1.35982559530392	-0.0982540774784988	-0.0707879475208312	0.0023817500000014
ENSDARG00000068996	-0.279767048671566	0.290823652328626	0.178299410987577	0.149302916666665
ENSDARG00000020623	-0.0700227365490041	0.0751027351832659	0.168186468014577	-0.118100249999999
ENSDARG00000030761	0.462044089362763	-0.21608166314453	0.0632578410493188	-0.00142639999999972
ENSDARG00000044261	-0.868795807992924	0.243306573987035	0.14035537358143	0.028718416666667
ENSDARG00000079783	-0.011533850704841	0.00814788524532833	0.080633552069536	-0.0218978333333339
ENSDARG00000003769	0.0687101013454467	-0.157839720143354	-0.290684166169654	0.0174744833333333
ENSDARG00000077473	0.041218626269516	-0.0270448859291942	-0.195830805629418	-0.121446891666666
ENSDARG00000033811	-0.0146114956030207	-0.146262039624301	-0.031792907733671	-0.132283816666666
ENSDARG00000073962	0.0767901710719374	-0.047682656258504	0.0520648304495708	0.155314166666667
ENSDARG00000059279	-0.178547026580439	0.0700676606366654	-0.0353143812061597	0.119204805555556
ENSDARG00000056923	-0.0178435285035792	0.0858356515341168	-0.0632649051617802	0.226282333333334
ENSDARG00000031616	0.81201247952483	0.707229475679068	0.695014685713161	-0.00129704166666578
ENSDARG00000014428	0.279772060574564	-0.071278635858611	0.248890442742476	0.147232833333334
ENSDARG00000057975	0.141120384204611	-0.29413837042491	-0.155144983308002	-0.0717698833333333
ENSDARG00000004830	-0.0455500585970734	-0.0801527319436776	0.0102221426480416	0.0010030833333321
ENSDARG00000058325	0.328133336948747	-0.265974321921556	0.302125463751382	-0.172876850000002
ENSDARG00000053129	0.168100639505788	0.158312849489147	-0.0744134852645579	-0.219638583333332
ENSDARG00000022648	0.281167024008942	-0.00216484685402808	0.17632204723405	0.0869359166666683
ENSDARG00000045910	0.212430652669555	-0.0121640159231449	0.147561981358937	0.0292583500000001
ENSDARG00000002506	-0.191190569825721	0.0712098927729892	-0.0955869114721875	0.1319915
ENSDARG00000036292	0.088912636009272	-0.0916663928398928	-0.628075538399144	-0.141970508333333
ENSDARG00000036482	0.206442592429809	0.1986824779307	-0.0309588916731963	0.0670143333333328
ENSDARG00000079725	0.0568855249617327	0.0449256221457961	-0.0215964191442371	0.315820333333333
ENSDARG00000060027	0.0379866873182786	0.0992337897861681	0.128560834897726	-0.0999936583333332
ENSDARG00000043502	0.0709152001556437	0.085020192615137	0.171060961440251	0.135573916666669
ENSDARG00000043643	0.0557975189812277	0.0334008679512809	-0.120476279555979	0.0492225500000014
ENSDARG00000061272	-0.332650292611961	0.146037278724995	0.0973508861000124	-0.0904120166666669
ENSDARG00000044753	0.0519325468589703	0.126634760543552	0.0661233518890522	0.0472899166666672
ENSDARG00000061201	0.0120136806993452	0.165565489993121	0.215362516440605	-0.0555186208333325
ENSDARG00000038186	-0.025648321520794	0.0279966972850099	-0.0453427943989451	-0.136250433333332
ENSDARG00000057983	-0.0697305163460705	0.0114301058164586	0.242577213237011	-0.0444264444444453
ENSDARG00000026068	-0.185908124182033	0.0438607879769276	0.0840176200798016	0.158963208333333
ENSDARG00000018049	0.0901474492765009	-0.0183509555380534	0.0456718009945128	-0.10788075
ENSDARG00000061219	-0.925424914368105	0.156336735799801	0.175228582186437	0.16611336111111
ENSDARG00000040180	0.295858355036614	0.129379714893114	0.106837076543317	-0.130870883333333
ENSDARG00000004343	-0.0915768941315141	-1.86763786042904e-05	-0.0276376195472488	-0.00840266666666878
ENSDARG00000063219	0.194965183038434	0.0219812877694804	-0.0332642080069967	0.0386837033333336
ENSDARG00000041140	-0.0892157316487726	-0.281113532155867	-0.0624026361302268	-0.111098091666667
ENSDARG00000016154	-0.0783054602918812	-0.0259505939633135	-0.105560944095973	-0.172476541666667
ENSDARG00000022232	0.0217118796318279	0.0274564037546767	0.0812708345810496	-0.0961448333333337
ENSDARG00000079055	0.157816143892787	0.0174624839193861	0.212497471235212	-0.0697793000000004
ENSDARG00000074447	0.0197566472376263	0.0674119840711573	-0.0474320568140931	0.0413765000000001
ENSDARG00000005034	-0.351877448214102	-0.0657022656312888	0.0844701552707617	0.117105944444445
ENSDARG00000069545	-0.149668045460021	0.0800000838858971	-0.156492668969972	-0.0388236666666675
ENSDARG00000077614	0.159701126520606	0.135782553064248	0.169883422636328	-0.0779385000000019
ENSDARG00000032866	-0.136864954920443	-0.0282635921570875	0.0109415278230084	0.00744349999999905
ENSDARG00000069274	0.195161929173723	0.128639398495439	-0.147226378902099	0.0101256611111111
ENSDARG00000044541	-0.542109891102815	0.354130589994587	0.052290427597865	0.132597958333331
ENSDARG00000003827	-0.0372779805504998	-0.260465770805096	0.0578115313522952	0.00792960555555489
ENSDARG00000009771	0.271556375444772	-0.149072543162242	-0.0430568753712176	0.178279000000002
ENSDARG00000060392	0.212438332320317	-0.0119581459087163	-0.0413454662516476	-0.125189641666665
ENSDARG00000006604	0.0903390421762451	-0.139472559224544	-0.00044260733624403	-0.236857983333334
ENSDARG00000055331	0.393165981301183	-0.00687487042947125	0.286617245058485	0.050068333333332
ENSDARG00000071395	0.256707265787308	0.0777903083320721	0.0218620420068414	0.0500949666666681
ENSDARG00000070881	0.185969375748227	-0.094859510787684	0.228815165951242	0.0487570833333333
ENSDARG00000032532	0.112346605179639	-0.120745487377629	-0.0411637997841101	0.0610571041666681
ENSDARG00000013881	0.297303160974572	0.208403821771969	0.103789472115613	-0.00977466666666693
ENSDARG00000021372	0.339151784454092	-0.069322467263113	0.0945158354390054	-0.187624875000001
ENSDARG00000045402	-0.283990633772821	-0.203460140918564	-0.119086566970406	0.0732388333333329
ENSDARG00000025495	-1.57558111929894	-0.0462483813366755	-0.109562088078929	-0.0587298333333344
ENSDARG00000070094	-0.0388756686757221	0.288838156419532	-0.0510027074289902	0.0419833166666663
ENSDARG00000035776	0.0371861688872284	0.0319561321211237	-0.118290151484865	-0.0581014166666662
ENSDARG00000008020	-0.109163116677534	-0.0550942923469763	-0.0989577440249633	0.0982433333333326
ENSDARG00000063371	0.493518723572801	-0.135029271179245	-0.0936519348910501	-0.111013816666667
ENSDARG00000020334	0.20382207454495	0.110464472585144	0.0479239815462904	-0.0797573333333332
ENSDARG00000014692	0.214764955952215	-0.0896398130659192	0.126098871844013	-0.218087000000001
ENSDARG00000026709	-0.0939355383761418	0.204405861405239	-0.0161260251924965	0.0312995000000011
ENSDARG00000058461	0.425969577074849	-0.466821201643261	0.0194886511112141	0.0495155999999994
ENSDARG00000089641	0.247185752740148	-0.0410350448105132	0.0028253683263821	0.0346430583333337
ENSDARG00000090403	0.185441311713044	-0.0562433110605056	0.263936868184054	-0.135411333333334
ENSDARG00000029439	0.550075497823783	0.0566219510932593	0.00526211443875713	-0.110640300000002
ENSDARG00000026369	-0.337834245798726	0.103629923931383	0.0857576918481086	-0.20191075
ENSDARG00000038855	-0.825538693277577	-0.0614519496844905	0.0182171107936936	0.0443601666666673
ENSDARG00000087216	-0.0513667956143056	0.0241515365255112	-0.0233591360994345	-0.0667345416666674
ENSDARG00000002385	0.388625424082256	-0.0299485327233238	-0.0729148451187283	-0.0281780000000005
ENSDARG00000060707	-0.0285818434782002	-0.0900861353223529	-0.177616629021346	-0.0689031166666663
ENSDARG00000027428	0.042897049156188	0.0560930297462367	0.0704991513086072	-0.197345650000001
ENSDARG00000045525	0.0364935096596677	-0.040077693027551	-0.0669857128144485	-0.214774683333333
ENSDARG00000069314	0.21314455614419	0.170630610601954	-0.0998650994848387	0.00810699999999898
ENSDARG00000069139	0.605248366422791	0.428925291561478	-0.342767808186743	-0.325730266666666
ENSDARG00000062897	0.192640836978235	0.0207290541776536	-0.0455710061809442	0.0513937944444454
ENSDARG00000010727	0.0481555053019308	0.186482320811928	0.043159493964742	0.032342250000001
ENSDARG00000007943	-0.217484891608026	-0.0768822160373738	-0.132890958505246	0.0101848166666674
ENSDARG00000086627	-0.23578290267246	0.0656864038077266	0.00639735031341345	-0.0751332500000004
ENSDARG00000007812	0.0572044741114347	0.0964758400512757	-0.113166486533731	-0.0346658
ENSDARG00000003269	0.0713968244185809	-0.0295966116525201	-0.0482200732966486	0.0394921500000001
ENSDARG00000045411	-0.0117384508249338	0.22313183502462	0.199651048364964	-0.0324179999999998
ENSDARG00000026712	0.074722391776404	0.175117714781597	0.143062839937334	0.0103257222222233
ENSDARG00000037244	0.428533668064727	0.168536519830838	0.367283410967335	0.214697833333332
ENSDARG00000070922	-0.254346031362656	0.105926628100683	0.0272379531492104	-0.104954166666666
ENSDARG00000042644	-0.111492111730592	0.0152132073128301	0.131126246566677	0.169532833333333
ENSDARG00000036695	0.0055313053785566	-0.0789464815461478	-0.108463251400474	0.0849893388888896
ENSDARG00000005454	0.199205594808102	-0.10417114322269	-0.0716082940039147	-0.0684068791666661
ENSDARG00000002523	-0.114453617580922	0.124255561990258	0.240886766090553	-0.0380683333333334
ENSDARG00000058949	0.124753034256837	0.0359474278723717	-0.0293136168530795	-0.137149291666668
ENSDARG00000039489	0.1024051392858	0.109858767061429	-0.0552966038194735	-0.077591383333333
ENSDARG00000056862	0.151741821311819	0.0352898732590673	0.00796738500054392	0.0236983333333338
ENSDARG00000058903	0.249671930053001	-0.157637707395665	-0.0127316545442844	-0.100788166666666
ENSDARG00000071084	-0.0843455116468785	0.025329770567351	-0.193861561100109	-0.0154443333333329
ENSDARG00000039338	-0.104604718123837	0.117826389423672	-0.0379753894320489	0.0793631666666652
ENSDARG00000046074	0.217743891821271	0.200353404450968	0.0573294911185359	0.0202404999999999
ENSDARG00000074535	-0.298281228172154	0.15036144402467	0.156282514650407	-0.0195996333333337
ENSDARG00000030644	-0.51669203511959	-0.0063532192559518	0.107055356419744	0.1470137
ENSDARG00000069242	-0.0978040293317059	0.0668166856589632	0.0822432516947461	0.140452708333333
ENSDARG00000012340	-0.101219013959211	0.123419301640799	0.259660635714997	0.160558408333332
ENSDARG00000018600	0.0898941143751663	0.0641434555420349	0.171894412405139	0.00857683333333448
ENSDARG00000004665	0.138682127409471	-0.0494805928280962	0.158993963831781	0.108946611111111
ENSDARG00000024311	-0.0182963845573543	0.0138886059090327	0.10768625623171	-0.00993031666666688
ENSDARG00000058660	0.069953195693002	0.0345407085297132	-0.0550472028148628	-0.0122715625000005
ENSDARG00000003165	-0.335456492902659	0.0245678204349653	-0.0175835926080002	-0.0743117166666671
ENSDARG00000015572	0.00169698181812091	0.0655524028785974	-0.116194796807426	0.0393930833333336
ENSDARG00000031776	0.0115166527059701	-0.235015771842765	-0.0291772274403633	0.0703474583333339
ENSDARG00000013931	-0.20217983423738	-0.0624981711421395	-0.0409708274025682	0.0233861666666666
ENSDARG00000056745	0.192198169524923	-0.0495571327281275	-0.135437113885294	0.343250650000001
ENSDARG00000038669	0.039691997262469	0.442568807603154	0.544232742003303	-0.732877883333334
ENSDARG00000078140	-0.293025578328369	0.188325832434711	0.338511106599508	-0.0921340333333331
ENSDARG00000001710	-0.0343955455934291	-0.0927025385871603	0.0141768451360719	-0.2493271
ENSDARG00000062612	0.0291969196404396	-0.00747892475771986	0.0663815801611343	-0.122936433333333
ENSDARG00000017140	-0.0865287704506239	-0.017326100199361	0.110140355278177	-0.0581418333333339
ENSDARG00000016263	0.105201429376908	0.19274887698509	0.0259300090699039	-0.0485603333333344
ENSDARG00000077434	0.371053849397558	0.111004617555218	-0.0663510743987932	0.0770039166666665
ENSDARG00000069009	0.216328384073614	0.188862627016259	-0.269214335281381	0.0182181250000006
ENSDARG00000040538	0.303847381919484	-0.163052628789297	-0.157250123592059	-0.132541258333333
ENSDARG00000042900	0.27432679218094	0.200826241213412	-0.0268865733477436	0.206290425
ENSDARG00000044627	-0.20607275381469	-0.0861416246532292	0.0122064096479668	0.192984458333331
ENSDARG00000008310	0.107547995016472	0.0473439299886502	-0.0608894189276989	0.00159069166666725
ENSDARG00000045364	0.00528833051175963	0.128961491620768	0.0454432420451979	-0.00138133333333457
ENSDARG00000036994	0.0444923122090942	-0.0349382728921696	0.162910767927088	0.145957366666667
ENSDARG00000074074	0.340821476611737	0.0659235712694029	-0.028490775819023	-0.2655722
ENSDARG00000025319	-0.236572705933434	-0.0128190856172303	-0.23667757149783	0.0481710333333334
ENSDARG00000068096	0.414665966385595	-0.164221515093705	-0.0303648623521424	-0.387597758333333
ENSDARG00000046081	-0.910586863601025	-0.0324073697015274	0.0924549185923809	0.0378954999999994
ENSDARG00000094752	0.0672008457782975	0.532870643419895	0.188695242603008	0.338652750000001
ENSDARG00000056218	0.117851912470345	-0.196276909187591	-0.251409558163289	0.146714583333333
ENSDARG00000014018	0.0947853097797036	0.31075235382096	-0.291221296646998	0.0815084583333325
ENSDARG00000045219	-0.144118421945521	0.302756461164577	0.056165274538802	0.0904132499999992
ENSDARG00000087555	-0.0358658479243159	0.0644038023566665	-0.0852419157292346	-0.0263431666666669
ENSDARG00000019365	-0.140728016097076	0.114838086904078	-0.0734693329142054	0.288910991666667
ENSDARG00000009525	0.0949871648559368	-0.0248292276012783	-0.189565734078119	0.114899594444445
ENSDARG00000061100	-0.0104926485743302	-0.096964866235515	0.0847594960332131	-0.321248833333334
ENSDARG00000076290	-0.0255725768403556	-0.112791149905723	0.0847690641517084	0.205166416666668
ENSDARG00000055708	-0.296734315478012	0.373929927285445	0.0250699318470001	0.108988500000001
ENSDARG00000022682	0.0462199498402767	0.00180318131545517	-0.0422517330587327	-0.0210585708333344
ENSDARG00000077776	0.0401890681098147	0.0100710656372796	0.0616887406264849	-0.0258944166666666
ENSDARG00000028748	0.167046769157595	0.0591338578721251	0.0977533456112122	0.0998749166666677
ENSDARG00000003860	-0.186406432199752	-0.0211096079376473	-0.0409940998639936	-0.00204450000000023
ENSDARG00000021547	0.47016447288772	-0.0839891691403489	0.191141855777571	-0.0324152833333331
ENSDARG00000023878	0.136616044068512	-0.00546291678330003	0.0943330412341588	-0.0528869666666667
ENSDARG00000018312	0.149865299511878	-0.198072535435014	-0.0304430440311179	0.0936156666666665
ENSDARG00000060734	0.0213433020078348	-0.139276869185477	0.122958925904695	0.0606913999999996
ENSDARG00000016875	-0.0682215882704009	0.345589540135865	0.279098484739497	0.177575966666667
ENSDARG00000003641	0.22453270401425	0.0964759932992306	0.0997876726502809	0.139232499999999
ENSDARG00000037897	0.102866564156389	0.00655879784556287	0.122847010449721	-0.106609216666666
ENSDARG00000010145	-0.207325475644149	0.256018243952914	0.214893797215968	-0.129669133333334
ENSDARG00000004392	0.0409410766800761	0.172836256270717	0.132965387019763	-0.0529862916666666
ENSDARG00000039669	-0.22796889788268	-0.0620948965826803	0.258226472025964	-0.130465150000001
ENSDARG00000035858	-0.303198832249023	-0.114512370083334	-0.0115270493543286	-0.101376875
ENSDARG00000078969	0.0954858826825734	-0.00300011975905144	-0.130527230440978	-0.0806370833333325
ENSDARG00000009001	0.0458367985240793	0.0642607340790872	0.216346076357276	0.0309655833333338
ENSDARG00000022415	-0.0264066947186894	-0.0612444324511027	-0.134529240037741	-0.0465497666666668
ENSDARG00000005095	-0.205445823701745	0.219200330795174	0.192445103782174	0.187152733333333
ENSDARG00000069116	0.0105312697103997	0.148532003041164	0.217914672862	0.20486425
ENSDARG00000070568	0.148666450458979	0.0130143727654078	-0.00348950274983007	-0.0994040611111107
ENSDARG00000017728	-0.134288357805111	0.206272060372848	0.156582498194139	0.300546833333334
ENSDARG00000042527	0.127610385119055	-0.130260867147484	-0.114553986636955	-0.0411532916666655
ENSDARG00000046004	0.018674077912736	0.0940465966638282	0.0398676552858214	-0.034713166666668
ENSDARG00000029668	0.0191927144668236	0.0701311590743022	-0.0999036255018911	0.0204232499999986
ENSDARG00000062506	0.0690068975512959	0.0625906526566528	0.0247475838812792	-0.0717663888888893
ENSDARG00000058507	0.15718513396887	-0.111774395081037	-0.293197360981071	0.152692333333333
ENSDARG00000035400	-0.277874822876427	-0.0168270949877622	-0.0657373850265718	0.0682574583333349
ENSDARG00000016783	0.105333184312833	0.0165644902469325	-0.155978282543891	-0.0243740250000002
ENSDARG00000034916	-0.0849276784795668	-0.053018029972838	0.0181418162325484	-0.103001333333333
ENSDARG00000011890	0.310448456766327	0.0498771737919759	0.0928941547175452	0.139050633333333
ENSDARG00000075569	0.223401022198026	-0.0530699732282589	-0.0298748969321411	0.0604912166666676
ENSDARG00000076559	0.0147912028238688	0.0211051740626258	0.0436479452344711	0.0514003333333335
ENSDARG00000016368	-0.189155795702888	0.0875767437662485	-0.13374670691839	-0.044143833333333
ENSDARG00000088043	0.190186734759752	0.0116058848437511	0.110249451167872	-0.158386983333334
ENSDARG00000017595	0.161325498559798	-0.0110084813746391	-0.470929213307099	-0.0462892833333335
ENSDARG00000093496	0.0346922001489564	-0.461658716851215	-0.0595186385658795	-0.259159577777778
ENSDARG00000015970	0.185058337747622	-0.206079175101269	0.0194293419617463	0.100774666666664
ENSDARG00000068978	-0.0457082586794475	-0.000753199185693134	0.0512500763806441	0.0490592500000009
ENSDARG00000060768	0.214404230722721	-0.0713532026452848	-0.0452921355919406	0.202293208333334
ENSDARG00000016307	0.0631028764093562	0.207313624372924	0.0931724407020231	0.0581371666666666
ENSDARG00000011837	-0.27342060507859	0.0583306080980867	0.147770939325658	-0.151852416666665
ENSDARG00000030239	-0.307133372884776	-0.282690393190542	-0.655998160197238	-0.0748726999999993
ENSDARG00000003973	0.179745531539923	0.18852738867422	-0.0435423308690253	0.148525833333333
ENSDARG00000060847	0.309324007277702	0.11134512874404	-0.114051825157308	0.129276925
ENSDARG00000016532	0.0662682542949397	0.0602008351421284	0.00340256365202674	-0.0319134111111108
ENSDARG00000038786	0.309815680995261	-0.207534435405228	-0.188910355085706	-0.0663979833333332
ENSDARG00000035871	-0.412531225542817	0.0494586311751452	-0.0952634325384054	-0.0296425000000013
ENSDARG00000029581	0.051094169371598	-0.207000390645759	-0.170400387926365	0.0560133333333344
ENSDARG00000070029	0.792252264274359	0.275458570258824	0.389799268977451	-0.304917841666667
ENSDARG00000036147	-0.0262579524690287	0.0136311047576832	0.123102923404349	0.0883546833333329
ENSDARG00000059115	0.046155276849282	0.208445385165522	-0.195086864641855	-0.0624812500000003
ENSDARG00000036549	0.170339493113336	-0.0480152834694498	0.119767848773212	0.0492357266666659
ENSDARG00000093978	0.0573109666474223	-0.253562444857481	-0.153339526241639	0.126528883333334
ENSDARG00000060510	0.0959600522624013	-0.141355223280531	-0.133764693143211	-0.0232891916666675
ENSDARG00000078155	-0.0114625242498575	-0.0423670180304071	-0.217856512312448	-0.112598916666668
ENSDARG00000074401	0.255299115727503	-0.0617516622933209	0.212775997096307	-0.0182064000000004
ENSDARG00000002787	0.0989731544499588	0.00138045092545813	-0.133228680369448	-0.0161874499999994
ENSDARG00000096651	0.127706763370977	-0.128053414112234	-0.0845122092939644	-0.0266198916666678
ENSDARG00000004930	0.333265069827248	-0.112008205218985	-0.0690514138528965	-0.154892386666669
ENSDARG00000074490	-0.146997167393366	-0.0811165171686653	0.0705739255255154	0.0285114166666673
ENSDARG00000059498	0.0816983032180769	-0.400578549534654	-0.430529746218713	-0.109066533333333
ENSDARG00000061994	-0.014464852310548	-0.25842442957966	0.0356662785121028	-0.2931034
ENSDARG00000051874	0.0283283715203808	0.0772360010625019	0.364947807792748	0.152630388888889
ENSDARG00000078109	0.316649246805355	0.327960169722932	0.0317719917322705	-0.0141710583333339
ENSDARG00000074876	0.290692618967059	0.331326885069062	-0.0956035891132452	0.190380433333333
ENSDARG00000038225	0.0710928460285756	0.0968690394763661	0.170180431805739	-0.0113777500000012
ENSDARG00000045676	-0.265523951629455	0.0234606800473586	0.194064932630427	0.0872064166666657
ENSDARG00000003283	0.370431350294507	0.0569406029394325	0.220342139960371	0.0946771388888887
ENSDARG00000090991	-0.655607916251641	-0.220503629132613	-0.906238129754146	-0.0893661666666681
ENSDARG00000011801	-0.372224186035564	0.320317216669395	0.143368399810696	0.0580229499999998
ENSDARG00000008979	-0.0582921210497204	-0.0494488576219651	0.116477968888128	-0.0166298083333327
ENSDARG00000053453	-0.163688259094555	-0.201453063117553	-0.0853595230023018	0.0972070833333341
ENSDARG00000019253	-1.10329254588446	0.0882105640603057	0.0204134941152954	0.047798666666667
ENSDARG00000008224	0.0929053474536539	0.0508895104290687	0.0955338220511606	0.0851845000000004
ENSDARG00000041703	0.239065454002888	-0.111742170881908	0.274366154712316	-0.0396315833333354
ENSDARG00000070043	-0.0316821060179117	-0.145853983420788	-0.00395739490451507	-0.0750531333333324
ENSDARG00000009950	-0.109684234059663	-0.103826238345437	0.0764938266696826	-0.0090487222222233
ENSDARG00000041503	0.0112743198445853	0.256676951054299	0.0729917730720088	-0.0408994749999998
ENSDARG00000031632	0.0208718699916437	-0.125417973657972	-0.130862383641609	0.11766325
ENSDARG00000010862	-0.200467039580528	0.022890550370652	-0.186230531477903	-0.1125257
ENSDARG00000039269	-0.0488622784668336	0.04038876113206	0.0554720247821768	-0.298478333333332
ENSDARG00000060750	0.243254943273371	0.0292119822710612	0.0286870496371839	0.0566808333333331
ENSDARG00000014587	-0.340590768092958	-0.291183620767971	-0.0572016690661081	-0.561215174999999
ENSDARG00000039005	-0.333540435615503	0.00523355353396813	-0.0393609796529187	0.0527673333333336
ENSDARG00000031647	0.146226502714272	-0.356862049993053	-0.19599482046234	-0.0779630583333333
ENSDARG00000039830	-0.236381485785317	0.0264454771781532	-0.07579654282636	0.0249903333333332
ENSDARG00000016809	-0.0375134808697473	-0.176720018843428	-0.164973963192782	-0.0448225000000004
ENSDARG00000042252	-0.030450002476664	0.0881393500590943	0.0215043209386456	0.10762725
ENSDARG00000023267	-0.0367999591884319	0.0230657825110958	-0.0217339085141171	0.0929609166666667
ENSDARG00000090173	0.483944870091746	0.0965469382425997	0.120877452334998	-0.0529430500000005
ENSDARG00000075194	-0.0525484048255922	-0.244297176377392	-0.0298426010260898	0.0785835833333337
ENSDARG00000090495	0.329344240841711	-0.0228211205143301	0.520362449928129	0.020190666666668
ENSDARG00000073724	0.0907059546473612	0.221257615246618	0.0625977771172437	-0.107394500000002
ENSDARG00000087313	-0.549795698180811	-0.364990295584169	-0.573420166037531	-0.00551283333333252
ENSDARG00000077717	-0.444307705470689	0.0161239306079805	-0.145917771143105	0.0646627500000001
ENSDARG00000020467	0.108259420363535	0.0305590182465015	-0.00332545190240003	0.143064916666667
ENSDARG00000053269	-0.916683144086512	-0.0358912756283134	-0.0188155086503975	-0.0557912500000004
ENSDARG00000071014	-0.0604402836998606	0.0755156706385553	0.220387364766026	0.0235638888888889
ENSDARG00000018529	-0.711784696121343	0.0578646076567787	0.275145908585503	-0.0757327916666668
ENSDARG00000077095	0.114278203651715	-0.0322938778540719	-0.0496341312644202	0.0284739333333324
ENSDARG00000070743	0.180299108755257	0.141389492606427	0.234640470357264	0.1195106
ENSDARG00000026964	0.47759427096723	0.178729187265622	0.236093126484544	-0.0686304999999994
ENSDARG00000037406	0.250560460154841	-0.135541649157502	-0.203753964326825	0.0440454999999993
ENSDARG00000057912	-0.226394191598871	0.0410092077838453	0.0710169628066593	0.025835166666667
ENSDARG00000068892	0.243787858498095	-0.0440469660388584	-0.050779643259013	-0.0772051500000011
ENSDARG00000016981	0.0842857793105637	-0.0473387088165486	0.0386147660310911	0.055664300000001
ENSDARG00000005185	0.350714713509949	-0.0282493166818564	0.190691336940004	-0.0269538888888903
ENSDARG00000045628	-0.0884494569677205	-0.129552589834585	0.0818883643961004	0.0123201250000005
ENSDARG00000077037	0.0943266295439328	0.0460333016706488	0.020535148952162	-0.0133311888888894
ENSDARG00000037422	0.200619905189413	-0.0737612463991312	-0.131796137003961	-0.101103662499999
ENSDARG00000061173	0.128112899207621	0.0163695720529115	0.206025271184931	-0.15171955
ENSDARG00000052063	-1.25595204550239	0.0392772289700357	0.0188414994155437	0.038174166666666
ENSDARG00000071288	0.0843758428799252	0.141969382182897	0.317064175533969	-0.00368055833333258
ENSDARG00000063213	0.14214037876509	0.153878544379142	0.180627719005724	-0.108609258333334
ENSDARG00000040871	0.0175199882779283	-0.341323802720103	0.0937407960875447	0.158201500000001
ENSDARG00000012946	-0.0889465738371905	0.00524021617556749	-0.0942731358859699	0.00413560555555392
ENSDARG00000040300	0.0681002579896479	0.114561759595877	-0.0127139327043483	-0.0382954
ENSDARG00000053442	0.236997987297304	-0.0446848854855089	0.310828985351862	0.0211798333333331
ENSDARG00000006757	-1.40795109863142	-0.0935015786460767	0.172365510670746	-0.221097833333333
ENSDARG00000079631	0.202708400780651	0.0732668628045888	-0.103635875810107	0.111635383333333
ENSDARG00000022122	0.264252511126382	0.0227874217250979	0.0735532031238404	0.0299662944444439
ENSDARG00000082979	0.11686675746288	-0.00162193696906001	-0.190295655692089	-0.140597
ENSDARG00000040487	-0.000351668790774789	0.0700465723399263	-0.363829950907706	0.0431162
ENSDARG00000016345	0.138352816487714	0.0850765960039493	-0.0725257632720368	0.0273575416666656
ENSDARG00000031968	-0.559573740605539	0.163612491871306	0.340237619274549	0.224159
ENSDARG00000071237	0.218382432940602	0.0300036924751256	-0.279094055746898	0.00597224999999924
ENSDARG00000016636	0.106538227244479	0.156106554241683	0.0693853598941073	-0.0181284166666664
ENSDARG00000018637	-0.214436124567296	-0.179206950710292	-0.0729720706840565	-0.131779
ENSDARG00000076419	0.41028068070518	-0.0265914584495543	0.0210231425861441	-0.116900066666666
ENSDARG00000063244	-0.0306668049231227	-0.0381879568366654	-0.327045461028223	0.148671899999999
ENSDARG00000088554	0.237149940406908	-0.339498085601656	0.223556527979507	0.173796966666667
ENSDARG00000015915	-0.00265775929798902	-0.287155119396976	0.165819247805215	-0.238487733333333
ENSDARG00000079110	0.40490322415858	-0.0495899530506703	-0.028230202631326	-0.046408258333333
ENSDARG00000029660	-0.012004055380023	0.119732708805474	-0.332140655532837	0.0433770833333327
ENSDARG00000061854	-0.0952470593757095	-0.0256886290852235	0.0548536022939736	-0.0180568888888875
ENSDARG00000053447	0.126947778062157	0.0722486877505839	0.13033990435455	0.0102132500000014
ENSDARG00000032601	-0.132417727290616	-0.183768372760774	0.0392815446568033	-0.0535404499999999
ENSDARG00000088807	0.257174591485728	0.00350744836240821	-0.242805119083303	0.0591586999999998
ENSDARG00000009170	0.153759346351104	-0.00762647502010008	0.0555015472413747	0.0230724166666674
ENSDARG00000092360	-0.301787616274683	0.235759616336611	0.171074666907311	0.164359916666667
ENSDARG00000045486	-0.102148790749094	0.266272368051744	0.252506044134711	0.0480569888888915
ENSDARG00000017006	-0.108214594596995	-0.0527605457092615	-0.0389921959252425	-0.225355666666666
ENSDARG00000076962	0.200021612129863	-0.0706556362706431	-0.0761386365207877	-0.211978849999999
ENSDARG00000010267	-0.0846161135575345	0.272056788948915	0.307812332682297	-0.0346966944444453
ENSDARG00000008275	0.176132702131314	-0.181492471785109	0.118150450801234	-0.0573173333333337
ENSDARG00000052142	0.186590462309179	0.0492843203508462	-0.0119384113189125	0.154260733333334
ENSDARG00000052091	-0.0203542170554447	-0.16364340153281	-0.279197134641448	-0.0805444333333352
ENSDARG00000067677	-0.21901210098186	0.150446993538472	-0.048378805317853	0.104942416666667
ENSDARG00000076779	-0.199644317819419	-0.000559590266214552	-0.002974994120682	0.161322916666668
ENSDARG00000045983	0.553657542535757	0.125300046157007	-0.18982156231972	0.281224933333333
ENSDARG00000070028	0.12521124700001	-0.00674283864883098	-0.0404935234196532	-0.140494608333332
ENSDARG00000077855	0.268966707913039	0.124551382654656	-0.103422488142328	-0.204079705555555
ENSDARG00000038639	-0.0966501662281373	0.0814007077244027	0.290123258668293	-0.0878988611111104
ENSDARG00000079504	0.15703441318369	-0.0865578791894615	0.0589623725611528	-0.15940155
ENSDARG00000059680	0.190650624358217	-0.101163351201571	-0.15070551924614	0.0117367500000007
ENSDARG00000040128	0.140983018202823	0.103955617016409	0.0129901763181933	0.0487326666666679
ENSDARG00000037060	0.176098040008197	0.0481541547845832	-0.0238908501213105	0.136787625
ENSDARG00000077248	-0.172833633478125	-0.0644366243367947	-0.121474132987731	0.0805683333333338
ENSDARG00000031751	0.164817484327201	0.200086734561721	-0.240772122419231	-0.371928283333333
ENSDARG00000073900	-0.223339129852448	0.0158244595602264	-0.175513428391685	-0.5731409
ENSDARG00000007708	-0.156446120348784	-0.204543309547625	-0.148351454813677	-0.122922666666668
ENSDARG00000061413	0.266393915341734	0.149648794710929	0.10706430810075	0.0190968166666678
ENSDARG00000011376	-0.233770788755606	-0.1599399524485	-0.0591421289906886	0.184077077777778
ENSDARG00000093188	0.163607340932616	-0.167749519948375	-0.050604904688598	-0.0366171666666677
ENSDARG00000054804	0.0732609935302007	-0.0931487563535763	0.0901987040489352	0.0928344166666655
ENSDARG00000018958	-0.261792605621062	0.00610312861082296	-0.196593266514908	0.0952194333333356
ENSDARG00000025747	0.440259241262236	-0.30484596205124	-0.366012871951778	0.319744333333334
ENSDARG00000000853	0.0784485591385142	0.0923883734573817	-0.0702156702731347	0.0317128333333336
ENSDARG00000031795	0.171322212661044	0.16177135900852	0.215580155621715	-0.144725875000001
ENSDARG00000038315	-0.0235369860621256	0.125994615454749	-0.138763029071492	-0.215705
ENSDARG00000016551	0.063577006069538	0.201871648637324	-0.204379162623842	0.115907633333333
ENSDARG00000029307	0.0504580481382134	0.160054151499652	0.198348717626356	0.0996981666666663
ENSDARG00000042701	0.0104113953904001	0.0826764394077833	0.194031007385889	-0.128976672222221
ENSDARG00000004956	-0.274680408859141	-0.0688243397585302	0.02102681962126	-0.0280190000000005
ENSDARG00000041040	0.14115049743258	0.0464030438667072	0.082614859591456	0.127916191666667
ENSDARG00000076659	-0.042375655135946	-0.175457756949652	-0.0547754841163205	-0.0605591416666655
ENSDARG00000074996	0.171883402977664	-0.126012638980635	-0.235743212652118	-0.121418516666666
ENSDARG00000036162	0.116726664583977	0.0746726846492821	-0.0171996382547948	0.0045995208333327
ENSDARG00000023040	-0.151612675485687	0.368989601909582	-0.0269146415281549	0.165191500000001
ENSDARG00000052150	0.0809358724412932	0.00239093180172786	-0.0744358243436948	-0.0539468499999991
ENSDARG00000059357	-0.295136698239421	-0.0759484806611829	-0.0525237315085113	0.0553241666666668
ENSDARG00000019103	0.24168696350863	-0.123277085033583	0.0565924086231342	-0.0195007166666663
ENSDARG00000036500	0.268153337090019	0.104630817753662	-0.071078518969741	0.0773949833333329
ENSDARG00000058696	-0.111663418141499	0.0264330607734649	0.0418492282630573	0.0670864583333337
ENSDARG00000059109	-0.0583708579532957	0.171467797481668	-0.111946303787556	0.0181423333333335
ENSDARG00000010181	0.502043001439454	-0.109749846114942	-0.169172689417883	-0.0360690000000004
ENSDARG00000013804	-0.254057092955991	0.0537543620789001	0.0444840194788864	-0.0353324166666678
ENSDARG00000042823	-0.184688597242354	-0.0805867648646178	-0.00411846957202788	-0.0248340833333351
ENSDARG00000027187	0.14443118255276	-0.110860964912215	0.0499903420624765	0.0583044166666671
ENSDARG00000011094	0.184156507168306	0.0225532457766788	0.0159760143521876	0.0140085388888895
ENSDARG00000017093	0.29322207200545	0.0417538340096322	0.11562161147616	0.0627553333333353
ENSDARG00000001249	-0.369548626160494	0.0104718740325356	-0.343463622157534	-0.0262371666666663
ENSDARG00000007923	0.0144307554381949	0.0310606853905491	0.00370737858794658	-0.0977649833333327
ENSDARG00000042708	-0.0970600361339421	0.227445096962757	0.0762483465412791	-0.0178625833333328
ENSDARG00000079467	0.532384436861667	0.400417887556028	0.38891796399451	-0.0789415333333334
ENSDARG00000058984	0.229119041816536	-0.208537895332422	0.0407196459432721	-0.0381385000000005
ENSDARG00000003382	0.0285736354497332	-0.0607368133449961	0.0391054033375544	0.030955333333333
ENSDARG00000069301	0.0184256426939188	0.0258953046347627	0.0833605869219671	-0.0103439583333333
ENSDARG00000029252	0.00630633001543297	-0.0292579480596604	0.14254573217211	-0.0473357916666686
ENSDARG00000040005	0.164207320481702	-0.159019547455912	-0.241649246340995	-0.280055483333333
ENSDARG00000068344	0.301737707719257	-0.0119195223767572	-0.0637626512544021	0.142708708333332
ENSDARG00000012458	0.0726194300596937	0.0117184655374468	-0.0404998856717157	0.0146675000000016
ENSDARG00000052073	-0.0648854457952569	0.042448169408401	0.0218638328966461	-0.0220360833333313
ENSDARG00000035985	0.377355602013752	-0.0385061656820461	0.046411334897394	-0.275774541666667
ENSDARG00000019081	0.477682804089255	-0.0633189029083023	-0.153520210142373	-0.0192849166666669
ENSDARG00000007804	0.143003953486751	-0.048360445975703	0.107627963984461	0.166607333333332
ENSDARG00000018006	-0.133461863338217	-0.133902236528175	0.127660582292259	0.0145556666666664
ENSDARG00000041570	0.0142709204651799	0.111416403888786	-0.0189550250698791	-0.201243758333334
ENSDARG00000011245	-0.136751281027551	0.103722874087506	0.206670906457002	0.0119109333333327
ENSDARG00000068261	0.00348949992471243	-0.0670761129954364	-0.0376033173638015	0.0834789416666677
ENSDARG00000027357	-0.185009564114637	-0.128465960486887	0.198854503716998	-0.0208076666666681
ENSDARG00000068262	-0.584399754999832	0.0167722021034387	0.0278974241601982	0.00323599999999757
ENSDARG00000052966	-0.0183554075407453	0.0587153953459523	0.119242149808321	0.00958837499999987
ENSDARG00000022456	-0.431709853479033	-0.0870636650887671	0.12743641715018	-0.113248708333334
ENSDARG00000021149	-0.0377965513893238	0.161921975115483	0.242581326802422	-0.230111000000001
ENSDARG00000036041	-1.30069315357133	0.165630927387082	0.608571319208423	-0.0315567900000033
ENSDARG00000078473	-0.108649127176693	-0.0708540504552999	0.0777770922177276	0.0443096666666687
ENSDARG00000002271	0.176052786801555	0.0560256676317656	0.0674417174294278	-0.0219033666666668
ENSDARG00000034504	0.441761480222646	0.335152772148481	0.0355978224383359	0.185659500000002
ENSDARG00000094965	0.101805079667462	0.170550466822723	-0.0549885280227693	-0.0479701666666674
ENSDARG00000069118	0.0448055909598143	-0.0881156198614194	-0.0310371975842144	-0.0113995833333345
ENSDARG00000069184	-0.101448366393277	0.092487149467384	0.0885898142518084	0.0630428750000007
ENSDARG00000054304	-0.0899248533681628	-0.17462750466125	-0.256514750508382	-0.285946366666668
ENSDARG00000037909	0.0722854349313252	0.179683080642968	0.0993829214652579	0.0295774166666654
ENSDARG00000018846	-0.630118697750541	-0.0307571464225317	0.314515137597769	-0.145264333333333
ENSDARG00000010995	0.186936071550816	-0.00544796424961818	-0.0664002617225001	-0.0824403333333326
ENSDARG00000075690	0.22442817955522	-0.133782261970625	0.0181582745419125	0.0644566333333323
ENSDARG00000034195	0.0237137292568933	-0.00447478504278743	-0.0668714958070764	0.200473708333334
ENSDARG00000027423	0.282234743710237	-0.000444847240962881	-0.0569964196846158	-0.198489683333333
ENSDARG00000045167	0.0997495787400124	-0.0409537054656664	-0.0545380730108549	-0.0400736500000001
ENSDARG00000015153	-0.145639823037095	0.0491493735426193	0.18830203032173	0.212976083333333
ENSDARG00000034178	0.0467994627582756	0.0319337003760801	0.0277167705784319	0.00876854166666696
ENSDARG00000073799	0.273157377656557	-0.183572495998513	0.0910352410291491	-0.229797716666667
ENSDARG00000091387	0.302130440063761	0.0491017039591498	-0.294200252007209	-0.0436625499999996
ENSDARG00000020076	0.299535649641433	0.00620708662629726	-0.125200160021309	-0.0433824999999999
ENSDARG00000061644	-0.189251858334116	0.136280551232854	0.361634720900298	-0.0581439499999998
ENSDARG00000036073	0.317642194637987	-0.0716024268665972	-0.0291286429849518	-0.370645208333332
ENSDARG00000059613	0.204526527604281	-0.234692272542857	-0.120953558491785	-0.222341500000002
ENSDARG00000071500	-0.275100164802854	-0.0341057287105736	0.231151108380069	0.0537355416666649
ENSDARG00000025269	0.0100938971769044	0.0692794808691506	0.0693430600568389	-0.122343720833333
ENSDARG00000026842	0.192689098306582	0.0393276955154569	-0.0335111414842584	0.227481666666668
ENSDARG00000002077	-0.00438338555407831	0.158114081013782	0.147468144925451	0.00710199999999972
ENSDARG00000044781	0.559011104841127	0.225377049608176	0.213728074055066	-0.00530644999999996
ENSDARG00000005974	-0.383831580613891	-0.0173164073424544	-0.0421732076469329	0.0108910250000003
ENSDARG00000057855	-0.0671905891355171	0.128378355131375	0.0654820679503985	-0.0285009583333338
ENSDARG00000053656	0.0609424478936104	0.0420718775016915	-0.0205363733054279	0.167250888888887
ENSDARG00000015293	0.120692614387973	0.0255891887524053	0.529075025709873	-0.14240185
ENSDARG00000068214	-0.181677853163558	-0.0634209036635615	0.00585973481892054	0.00771841666666795
ENSDARG00000021288	0.139696837156683	-0.0475850481421836	-0.0467947273034566	-0.23389615
ENSDARG00000028546	0.164124989816753	0.125706912732848	0.100764012863639	0.0673916249999991
ENSDARG00000040021	-0.0606008091624938	0.238064505492056	0.179005238378249	0.00256741666666649
[truncated: 17,850 more rows]
