# Supplementary material for: Partial depletion of yolk during zebrafish embryogenesis changes the dynamics of methionine cycle and metabolic genes
Source: BMC Genomics. 2015 Jun 4;16(1):427. doi: 10.1186/s12864-015-1654-6 (PMC4455928; doi:10.1186/s12864-015-1654-6)
Supplement: Additional file 5: — All included genes at 48 hpf. Column 1: database system; column 2: identifiers (either Ensembl, Genbank, Entrez, Refseq, or other if not known); column 3: median log2-fold expression difference (SP/YD). [file 12864_2015_1654_MOESM5_ESM.txt]

Database	identifier	log2(SP/YD)
Refseq_predicted	XM_001922558	0.0883338999999999
Refseq_predicted	XM_002667240	-0.0979822166666668
Genbank	TC381917	-0.0543787666666664
Genbank	NP13315445	-0.116885166666667
Ensembl	ENSDART00000008037	0.22799845
Genbank	EE711740	0.466363883333333
Genbank	TC432965	0
Entrez	568533	-0.601493333333333
Entrez	415166	-0.837136116666667
Entrez	359838	-0.823906733333334
Entrez	393697	-0.298298008333333
Entrez	567969	-0.525504116666667
Entrez	494129	0.0781959666666663
Ensembl	ENSDART00000104526	-0.334568583333333
Entrez	403023	-0.136583833333333
Genbank	NP13324671	0.28212085
Refseq_predicted	XM_002667832	0.133074083333333
Entrez	571290	0.171474716666667
Entrez	393314	-0.398832433333334
Entrez	550336	0.0225764499999999
Entrez	100001558	0.0361938000000004
Ensembl	ENSDART00000124334	-0.131608166666667
Refseq_predicted	XM_002662076	-0.401086316666667
Entrez	100004948	-0.0668471166666667
Refseq_predicted	XM_001341244	0.0989024666666669
Entrez	335186	-0.217983683333333
Entrez	100329621	-0.138880716666667
Entrez	572217	0.244265883333334
Entrez	571679	0.108511116666667
Ensembl	ENSDART00000052754	-0.2957558
Entrez	562304	-0.0252165166666667
Entrez	792896	-0.772762633333334
Entrez	324418	-0.3586431
Refseq_predicted	XM_002661186	-0.0695253500000002
Entrez	336351	-0.0558303000000002
Ensembl	ENSDART00000052605	-0.5528341
Entrez	566165	-0.031172633333334
Entrez	555216	-0.157681883333333
Entrez	568458	-0.0695709833333336
Ensembl	ENSDART00000051943	0.0926574499999999
Entrez	799957	0.13536045
Entrez	100126011	-0.574209933333333
Genbank	TC382002	0.10786835
Refseq_predicted	XM_001922319	-0.177273083333334
Ensembl	ENSDART00000115141	0.15869465
Entrez	326942	-0.704882716666666
Entrez	334338	0.0850840833333333
Refseq_predicted	XM_002664021	0.405731066666667
Entrez	791105	-0.0988049000000002
Entrez	447843	-0.290711483333333
Entrez	564371	0.2581512
Refseq_predicted	XM_002662051	-0.127455
Entrez	568378	0.299563983333333
Genbank	NP13322949	-0.108588633333333
Entrez	100332016	-0.395230283333333
Refseq_predicted	XM_002663267	-0.14618265
Genbank	NP13318544	-0.0738889166666663
Entrez	556979	0.0482488833333332
Entrez	557541	-0.585734066666666
Entrez	100333975	0.461446833333333
Ensembl	ENSDART00000099482	0.4122289
Entrez	567545	-0.517628875
Entrez	568344	0.1662423
Genbank	NP13320243	-0.238994316666667
Entrez	567027	0.318497133333333
Entrez	325815	0.5141266
Entrez	100149576	-0.1507867
Ensembl	ENSDART00000082536	0.0242221833333334
Entrez	558490	0.0944826999999999
Entrez	394003	0.00270240000000044
Entrez	58070	0.114667166666667
Entrez	569898	0.471474766666667
Entrez	556533	-0.469353466666667
Entrez	100189607	0.0473773500000001
Entrez	100302471	0.251841575
Refseq_predicted	XM_002665826	0.6080389
Entrez	567540	0.169815583333333
Entrez	100004358	-0.257727816666667
Entrez	337041	0.1156982
Entrez	100000132	0.0385876166666668
Entrez	571044	0.0941100833333333
Entrez	323183	0.18976225
Entrez	335797	0.187843083333334
Ensembl	ENSDART00000111366	-0.111358950000001
Ensembl	ENSDART00000129985	-0.0658940333333335
Entrez	564793	-0.177648183333333
Entrez	557931	-0.643036683333333
Entrez	386798	-0.00455521666666669
Ensembl	ENSDART00000091096	0.135113533333333
Entrez	336408	-0.1574341
Genbank	EH448293	-0.256840916666667
Genbank	EE211187	-0.0972894333333336
Entrez	562777	0.0624219833333335
Entrez	569124	0.3866823
Entrez	171481	-0.0736682833333333
Entrez	436841	-0.137431366666667
Refseq_predicted	XM_001338108	-0.0173034833333334
Ensembl	ENSDART00000129372	0.0591586999999998
Entrez	324006	-0.1718639
Entrez	553366	-0.6733621
Entrez	563594	-0.24804925
Entrez	564542	0.0667752333333338
Genbank	TC393137	0.0528639333333332
Entrez	445358	-0.566380866666667
Entrez	571711	-0.0132961833333334
Entrez	492475	-0.145657216666667
Ensembl	ENSDART00000128676	0.1833098
Entrez	335460	-0.24895095
Ensembl	ENSDART00000101231	-0.0640100833333332
Ensembl	ENSDART00000123533	-0.147845466666667
Entrez	567859	0.153930316666667
Entrez	767640	0.0346430583333337
Entrez	569773	0.102897283333334
Entrez	553943	-0.186585583333333
Entrez	100148828	0
Entrez	798737	-0.2452429
Ensembl	ENSDART00000075089	-0.0239053500000002
Entrez	557269	-0.423783033333334
Entrez	568637	-0.584221316666667
Entrez	100007598	-0.2791964
Entrez	494576	0.256212816666667
Ensembl	ENSDART00000085559	0.113638266666667
Entrez	497538	-0.0431459499999995
Genbank	TC409520	0.267867016666667
Refseq_predicted	XM_001919852	-0.303494233333333
Entrez	100322372	0.0470519166666667
Genbank	EB983415	0.246271583333333
Entrez	568694	-0.241446083333333
Entrez	550485	-0.33920725
Entrez	100034599	-0.206403616666667
Entrez	100170821	-0.243146333333334
Entrez	100007759	-0.8918925
Entrez	447870	0.0871927166666668
Entrez	794087	-0.334146233333334
Entrez	553330	-0.153331733333333
Genbank	CT623366	0.374623166666667
Genbank	TC366581	0.19419
Refseq_predicted	XM_002661554	0.317580283333333
Entrez	324131	-0.2263716
Entrez	567708	0.0338415500000004
Ensembl	ENSDART00000108874	0.5200234
Entrez	100002845	0.0916942166666668
Genbank	EH476818	0.074364066666667
Genbank	BC152135	0.04669795
Ensembl	ENSDART00000055713	-0.663207266666666
Ensembl	ENSDART00000097664	-0.346501633333333
Ensembl	ENSDART00000126489	-0.103857716666667
Genbank	DN896691	-0.0164102666666666
Refseq_predicted	XM_678423	-0.182788133333333
Entrez	100151158	0.0504275666666665
Entrez	100331252	0.0240725666666668
Refseq_predicted	XM_001345133	-0.34493275
Ensembl	ENSDART00000115173	0.386505266666667
Genbank	NP13320607	0.0309925333333334
Entrez	100034535	0.21676075
Refseq_predicted	XM_678194	0.505539566666667
Entrez	334832	-0.195032033333333
Entrez	568294	-0.0255927166666661
Entrez	564699	-0.46902705
Entrez	795882	-0.1668441
Ensembl	ENSDART00000131044	0.0146271500000008
Genbank	TC393403	0.116908216666667
Entrez	561195	-0.2408057
Entrez	100034387	-0.407707383333333
Ensembl	ENSDART00000126824	-0.37607365
Ensembl	ENSDART00000104985	-0.137427333333334
Entrez	445244	0.206784166666667
Genbank	TC424820	-0.0777586833333332
Ensembl	ENSDART00000112635	-0.0534525166666668
Entrez	100126121	0.46557325
Entrez	100006464	0.199046083333333
Entrez	563724	-0.01748065
Refseq_predicted	XM_001918919	-0.469556783333333
Entrez	100150876	0.0575532166666668
Genbank	EH604121	0.093466433333333
Genbank	NP13316003	-0.016448
Entrez	562687	0.406243
Entrez	407737	-0.0846402500000001
Entrez	373131	-0.387006316666667
Entrez	100150224	-0.365537183333334
Entrez	325520	-0.0698141666666663
Entrez	373074	-0.13673075
Entrez	405838	0.0972972333333333
Genbank	TC388466	-0.171744016666667
Entrez	798104	0.225261816666666
Ensembl	ENSDART00000130995	0.280477416666667
Genbank	TC428896	-0.269006016666667
Entrez	562909	-0.226162183333333
Entrez	386996	-0.4252661
Entrez	100333891	-0.680887166666666
Entrez	799085	-0.136488883333334
Ensembl	ENSDART00000054593	0.64590515
Entrez	566281	-0.0720644000000004
Entrez	100006516	0.0363722833333333
Entrez	557635	-0.0374396666666668
Entrez	325905	-0.114111783333334
Entrez	100307108	0.0124572000000001
Refseq_predicted	XM_002667012	-0.174604283333333
Entrez	564307	0.333700366666667
Genbank	NP13326569	0.32125465
Entrez	100320246	-0.0788540666666666
Entrez	571633	-0.248621083333333
Entrez	799186	-0.314979766666667
Entrez	100330576	-0.170276583333333
Entrez	561193	-0.255734233333333
Entrez	325434	0.234701283333333
Entrez	503566	-0.0967452
Refseq_predicted	XM_002662691	0.682333433333333
Entrez	564172	-0.348510416666667
Genbank	NP13326577	0.0913835833333332
Ensembl	ENSDART00000104307	0.0742857000000003
Refseq_predicted	XM_701288	0.0452214166666667
Ensembl	ENSDART00000130559	-0.181258866666667
Refseq_predicted	XM_001920687	-0.431016966666667
Entrez	568496	-0.0723479999999999
Entrez	561664	-0.118480333333333
Genbank	BC152493	0.43115985
Entrez	768157	0.403209933333333
Entrez	100137117	0.294621650000001
Entrez	794716	0.314657033333333
Entrez	553446	0.12257565
Entrez	386968	-0.149509683333334
Entrez	555379	0.689635333333333
Entrez	556933	-0.1923369
Entrez	557933	-0.0949898500000002
Entrez	436687	-0.138377716666667
Genbank	EB935797	-0.0502956499999998
Entrez	100001581	0.17259305
Entrez	100333537	0.291297266666667
Entrez	100005680	-1.08372691666667
Entrez	565630	-0.130459783333333
Ensembl	ENSDART00000047841	-0.2979414
Entrez	562928	0.29891805
Entrez	796610	-0.337131233333333
Entrez	100001636	0.29537935
Entrez	100141362	-0.141968566666667
Entrez	799203	-0.347500916666667
Entrez	100151028	-0.34339805
Refseq_predicted	XM_683862	0.00428073333333368
Entrez	563151	-0.38634395
Genbank	FP149288	0.8548502
Entrez	100036550	-0.240945583333333
Entrez	100008047	0.0238858999999998
Entrez	402853	-0.0960291666666668
Genbank	AL920356	0.655960183333333
Entrez	100124619	-0.807372566666667
Refseq_predicted	XM_002661181	-0.178727616666667
Entrez	563088	-0.0196916333333332
Ensembl	ENSDART00000113485	-0.6399517
Entrez	798522	-0.0866670000000003
Entrez	570038	0.924278999999999
Ensembl	ENSDART00000130520	-0.00519983333333363
Entrez	562190	0.225627033333334
Entrez	497453	0.178284533333333
Refseq_predicted	XM_002663184	0.0672696000000004
Entrez	100038788	-0.11049225
Entrez	336758	0.527463583333333
Entrez	100004736	-0.828045216666667
Refseq_predicted	XM_001923700	-0.28508365
Entrez	559991	0.0526078999999999
Entrez	798441	0.277405758333333
Ensembl	ENSDART00000113333	0.0143296333333334
Genbank	TC423374	0.0749848000000002
Refseq_predicted	XM_001344080	0.194025916666667
Genbank	EH442140	-0.129296566666667
Entrez	565038	0.0855059666666667
Entrez	568646	-0.0366586333333334
Entrez	100319849	0.331374983333333
Entrez	795175	-0.0202030666666664
Entrez	100005030	0.27458835
Entrez	334651	-0.2669604
Genbank	TC399337	0.624364066666666
Entrez	573683	0.354402766666667
Entrez	798521	0.0276750833333335
Entrez	402812	-0.051729166666667
Entrez	559849	0.256611533333333
Entrez	565838	0.446977366666667
Ensembl	ENSDART00000110951	-0.533992483333333
Refseq_predicted	XM_688867	0.489603983333333
Entrez	321560	-0.152674883333333
Refseq_predicted	XM_002662926	-0.63329605
Entrez	569699	0.0953858666666667
Entrez	799827	-0.0544812166666668
Entrez	563876	-0.139311066666667
Refseq_predicted	XM_002666149	0.251652733333333
Ensembl	ENSDART00000112180	-0.202352633333334
Entrez	100002975	0.297390916666667
Ensembl	ENSDART00000109673	-0.20071485
Entrez	570784	0.313262933333333
Entrez	567794	0.0135535
Entrez	553708	0.148541316666667
Entrez	558401	-0.0982249500000001
Refseq_predicted	XM_002665020	0.316987933333333
Ensembl	ENSDART00000075993	-0.584088283333333
Ensembl	ENSDART00000110501	-0.330447466666667
Entrez	100320152	0.183717983333333
Genbank	GO937892	-0.0983446000000008
Entrez	100144556	-0.298980316666666
Entrez	569628	-0.29348215
Entrez	796115	0.0393937166666665
Ensembl	ENSDART00000042082	-0.301288283333333
Genbank	NP13320784	0.309817883333333
Genbank	NP1061940	-0.16052005
Entrez	402987	-1.23581255
Entrez	561087	0.400013433333333
Entrez	569510	-0.155192866666667
Entrez	563754	0.0726591833333332
Entrez	641416	-0.223770183333333
Entrez	492789	-0.36173605
Entrez	567512	0.0175414333333332
Genbank	TC431046	0.407808983333333
Entrez	100150190	-0.170923583333333
Entrez	563228	-0.3598311
Ensembl	ENSDART00000124366	0.1845265
Entrez	100000097	-0.0354341166666665
Entrez	654827	-0.222245866666666
Entrez	561429	-0.382485316666667
Entrez	563772	-0.409844366666666
Entrez	678534	-0.0155390916666662
Entrez	324035	0.0185956166666665
Ensembl	ENSDART00000057625	-0.0577478333333334
Ensembl	ENSDART00000111523	-0.138601966666667
Refseq_predicted	XM_001336484	0.7044882
Genbank	AL915442	-0.105997033333333
Refseq_predicted	XM_001922537	-0.106841966666667
Entrez	564531	-0.457425333333333
Entrez	563081	-0.18637475
Entrez	565776	-0.2994601
Ensembl	ENSDART00000128298	0.33578545
Entrez	100333154	0.1034491
Refseq_predicted	XM_002660582	-0.0278514833333334
Refseq_predicted	XM_001923808	0.309761466666667
Entrez	100330974	0.021905083333333
Entrez	563686	-0.0662577666666664
Entrez	548607	0.762112383333333
Entrez	335361	-0.0324334166666667
Entrez	100170201	-0.184181483333333
Entrez	336944	0.00223113333333336
Entrez	325498	0.217726433333334
Genbank	EH564774	-0.0861007833333334
Ensembl	ENSDART00000128708	0.235334883333333
Ensembl	ENSDART00000115375	-0.1654284
Entrez	572104	0.154794416666666
Entrez	100320305	-0.158264366666666
Entrez	573993	0.0819700999999999
Genbank	DN857528	-0.0564133666666669
Refseq_predicted	XM_677844	0.0199067666666664
Entrez	569891	-0.124166166666666
Entrez	791189	0.0776715333333335
Entrez	100000517	0.1226705
Entrez	64281	-0.568336983333333
Entrez	569768	0.0215349499999999
Entrez	562268	-0.0107092333333334
Ensembl	ENSDART00000127216	0.0183273333333336
Entrez	100004942	-0.0138185666666666
Entrez	792404	-0.232390516666667
Entrez	558995	-0.687903716666667
Entrez	566980	0.168442433333333
Ensembl	ENSDART00000020921	0.4552621
Entrez	557881	-0.0371232666666668
Entrez	562695	0.0959356666666666
Entrez	100317041	-0.00149551666666659
Entrez	100037326	0.1265612
Ensembl	ENSDART00000127011	-0.202886716666667
Entrez	564414	-0.25669375
Entrez	100007300	0.00276321666666668
Genbank	EE703371	0.215639
Entrez	83412	-0.450938483333333
Ensembl	ENSDART00000075159	0.2185664
Entrez	30709	-0.201466166666667
Entrez	325504	0.2879266
Entrez	325518	-0.0250585666666665
Genbank	TC369009	0.096785066666667
Entrez	550539	-0.19489035
Ensembl	ENSDART00000123252	-0.37812975
Entrez	335427	-0.261589066666667
Genbank	DT064032	-0.0208308499999998
Entrez	794623	0.167212733333333
Ensembl	ENSDART00000111931	-0.167505433333333
Entrez	556894	-0.0747121499999999
Ensembl	ENSDART00000022870	-0.14240185
Ensembl	ENSDART00000081049	-0.288525033333333
Entrez	60649	-0.1434575
Entrez	559941	-0.176354366666667
Entrez	553586	0.0886952000000001
Entrez	565965	-0.29930875
Entrez	555512	0.10222865
Entrez	436635	-0.293550516666667
Entrez	572261	0.00543578333333317
Entrez	100327252	-0.0817588666666667
Ensembl	ENSDART00000128764	-0.359705533333333
Genbank	EV754236	-0.44707475
Refseq_predicted	XM_678326	0.300328333333333
Entrez	558743	0.374374383333334
Entrez	114833	0.0263902499999999
Entrez	558292	-0.0439935
Genbank	TC393722	-0.684614358333333
Entrez	565063	0.191781
Entrez	566274	-0.0913839833333334
Entrez	563210	-0.320889866666667
Ensembl	ENSDART00000113880	0.436572366666667
Entrez	387298	-0.459622566666666
Ensembl	ENSDART00000085574	0.0263468000000002
Entrez	100001503	0.328109
Entrez	335958	-0.164538975
Ensembl	ENSDART00000122508	0.240177
Entrez	562140	0.120553433333333
Entrez	321941	0.234138366666667
Entrez	570368	-0.747433766666666
Entrez	415174	-0.3215944
Ensembl	ENSDART00000122155	-0.018186
Entrez	556392	-0.124949333333333
Entrez	393339	-0.118344183333333
Entrez	566467	-0.472415016666667
Entrez	553766	-0.10580595
Entrez	562169	-0.185069533333333
Entrez	100001560	-0.272089683333333
Entrez	100004230	0.882437766666667
Entrez	334183	-0.100126091666667
Genbank	EH549846	-0.1507022
Entrez	327438	1.10123708333333
Entrez	796628	-0.272828966666666
Ensembl	ENSDART00000063707	0.184934866666667
Entrez	571698	0.39807165
Entrez	571246	-0.0472664666666667
Refseq_predicted	XM_001342814	0.10053595
Refseq_predicted	XM_002662593	-0.24986045
Entrez	793684	-0.588843616666667
Genbank	EB948489	-0.10144945
Entrez	550532	-0.256989383333333
Entrez	561255	0.116835216666667
Entrez	100150722	0.365491666666667
Entrez	567605	0.2731599
Entrez	100331540	-0.237495616666667
Entrez	799891	-0.1625069
Genbank	TC422613	0.156399266666666
Refseq_predicted	XM_001922245	0.0117163000000002
Genbank	NP13320894	-0.352166416666666
Entrez	556759	-0.0193407999999993
Entrez	100192219	0.00969655000000014
Entrez	559448	-0.150003466666667
Entrez	541480	-0.221059758333333
Entrez	100001152	-0.132862866666667
Ensembl	ENSDART00000063146	-0.065719716666667
Entrez	560376	0.202557016666667
Entrez	335127	-0.22832255
Refseq_predicted	XM_001345268	1.11763673333333
Entrez	334053	0.183483816666667
Genbank	EB917326	-0.24027395
Entrez	100329743	-0.0744234500000003
Entrez	555341	0.206393633333334
Entrez	572060	0.1705011
Entrez	414333	0.108013016666667
Ensembl	ENSDART00000079413	0.0818979500000001
Entrez	564772	0.12176595
Genbank	TC434235	-0.145330483333333
Entrez	550511	-0.539168950000001
Ensembl	ENSDART00000081657	-0.20356635
Entrez	560644	0.00591753333333322
Entrez	791954	-0.19894455
Entrez	570510	0.0285367499999998
Genbank	EE305561	0.0402746
Entrez	494041	0.4648568
Entrez	562634	-0.0625102500000003
Entrez	336030	-0.0821499833333337
Ensembl	ENSDART00000128097	-0.233004033333333
Entrez	799189	-0.33136385
Entrez	100003410	-0.178972766666666
Entrez	767780	-0.607772925
Entrez	767740	0.572176816666667
Genbank	NP13319859	1.02575903333333
Genbank	TC444549	-0.120358
Ensembl	ENSDART00000127717	-0.6454201
Ensembl	ENSDART00000098968	0.974982066666667
Genbank	EH509171	0.2414457
Entrez	100009651	-0.203610983333333
Ensembl	ENSDART00000053771	0.145957366666667
Entrez	568213	0.384207883333334
Entrez	100331602	-0.274948616666667
Ensembl	ENSDART00000127212	0.204298183333333
Entrez	566996	-0.248494966666667
Ensembl	ENSDART00000075216	-0.184242683333334
Refseq_predicted	XM_001337253	-0.0100873916666666
Refseq_predicted	XM_002666313	0.0747049
Entrez	393772	0.195790533333334
Entrez	562675	0.702551366666667
Entrez	100333625	0.506845433333333
Ensembl	ENSDART00000040542	0.0847106000000002
Ensembl	ENSDART00000128027	0.341554566666666
Entrez	100005964	-0.52536625
Genbank	DT058249	0.239285666666667
Entrez	100034467	-0.443318908333334
Entrez	100101646	0.189644033333333
Entrez	325091	-0.156236266666667
Entrez	100001692	0.0963438750000005
Entrez	563715	-0.201499166666667
Genbank	TC365750	-0.273774966666666
Entrez	100034610	-0.5318536
Entrez	541341	-0.275397433333334
Entrez	324668	0.13107845
Entrez	30623	0.166632366666667
Entrez	559568	0.0751178833333332
Entrez	100142640	-0.0543415500000002
Entrez	566479	0.141911916666666
Refseq_predicted	XM_001345895	0.097442566666667
Genbank	TC416244	-0.243349116666667
Entrez	322533	-0.225384633333334
Entrez	100006088	-0.000737599999999894
Refseq_predicted	XM_001345093	-0.201769533333334
Entrez	407672	0.3719407
Entrez	100038799	0.128266066666667
Entrez	100333151	0.107361
Entrez	446214	-0.3253538
Entrez	100331714	-0.139115966666667
Entrez	403130	-0.5964685
Refseq_predicted	XM_001919363	0.0767058666666669
Entrez	100000984	-0.0093288166666663
Ensembl	ENSDART00000108866	0.585828483333334
Ensembl	ENSDART00000090711	0.00706069999999981
Entrez	571621	0.5027305
Entrez	445309	-0.138145266666667
Entrez	793249	-0.334132083333333
Entrez	100073335	0.146041266666667
Genbank	CT687990	-0.1314104
Refseq_predicted	XM_001331947	0.166067833333333
Entrez	559796	0.351846933333333
Entrez	799498	-0.0201582666666664
Entrez	394123	-0.528302183333333
Entrez	100149996	0.590278800000001
Entrez	566367	0.190380433333333
Entrez	100003999	0.10743245
Genbank	CK360413	-0.286161
Entrez	324515	0.1573422
Entrez	567793	0.0372685666666666
Ensembl	ENSDART00000115315	0.155382633333333
Entrez	560653	-0.371928283333333
Entrez	569498	0.650834966666667
Entrez	563727	-0.15131595
Entrez	559790	-0.0653072666666668
Entrez	794428	-0.0706722000000002
Genbank	TC437744	-0.0339853999999997
Entrez	799956	0.297140000000001
Entrez	100002610	0.0378645166666667
Entrez	565865	-0.389030833333333
Entrez	100034415	0.53443625
Entrez	100150701	-0.557385316666666
Entrez	322857	-0.0286168500000001
Entrez	100330917	0.380882125
Entrez	493624	0.104017591666667
Entrez	791730	-0.119041144444445
Refseq_predicted	XM_677827	0.39085305
Entrez	570782	0.647353233333334
Refseq_predicted	XM_686124	0.1522045
Entrez	100148271	-0.1403407
Entrez	795283	-0.0266286500000001
Entrez	100150225	-0.0383251166666669
Entrez	555846	-0.158826233333333
Entrez	100144554	-0.1314723
Entrez	100150287	-0.301904666666667
Genbank	BC095595	0.118987683333333
Entrez	564511	-0.291424866666667
Entrez	100318714	-0.27167185
Entrez	100144561	-0.265002366666667
Entrez	100329239	0.15472565
Ensembl	ENSDART00000112941	0.228133283333333
Ensembl	ENSDART00000126176	-0.331781433333334
Ensembl	ENSDART00000124494	0.545594833333333
Entrez	797046	0.150182
Entrez	100004455	-0.0595581166666665
Entrez	100150048	0.276194533333333
Refseq_predicted	XM_681321	-0.371648216666667
Entrez	793301	-0.0893492
Ensembl	ENSDART00000104593	0.1864985
Entrez	557996	-0.1549625
Ensembl	ENSDART00000056670	0.00333680000000003
Genbank	TC450105	-0.856607033333333
Entrez	797923	0.114701333333333
Entrez	556612	-0.5307918
Entrez	100005716	-0.210505866666667
Ensembl	ENSDART00000125855	-0.151100966666667
Genbank	BC152011	-0.269807450000001
Entrez	556582	0.66652885
Entrez	100124652	-0.38365495
Entrez	571061	-0.0866620166666667
Entrez	100101652	0.0964120333333334
Refseq_predicted	XM_002661593	0.0466632833333334
Refseq_predicted	XM_001334079	0.190012333333333
Entrez	560440	-0.0858174500000004
Entrez	792383	0.163353783333333
Ensembl	ENSDART00000064327	0.460267266666667
Entrez	100333651	0.12113675
Refseq_predicted	XM_002667780	0.0493137666666668
Entrez	793754	-0.378974616666667
Entrez	334719	0.259403283333334
Entrez	558891	0.390410933333333
Entrez	334026	-0.3147555
Genbank	BC115328	-0.15476065
Ensembl	ENSDART00000130741	0.0302243833333335
Entrez	100149942	0.0958214666666666
Entrez	556480	0.23708985
Genbank	TC432426	0.065551216666667
Entrez	100332228	-0.282466866666667
Entrez	100333724	0.165098366666667
Entrez	561607	-1.14055668333333
Entrez	100142644	-0.0753733666666667
Entrez	322920	0.18106175
Genbank	EB935913	-0.0720367166666667
Genbank	NP13323436	0.04522125
Entrez	100147927	-0.372377883333333
Entrez	492518	0.269737816666667
Entrez	100329426	-0.211428133333333
Entrez	664762	-0.0103304999999998
Entrez	403128	-0.167154516666666
Genbank	TC390583	0.518495816666667
Entrez	100000886	-0.3868327
Entrez	323009	-0.153672166666667
Entrez	30509	0.364660916666667
Entrez	561973	-0.0817061000000003
Genbank	TC379905	-0.216894433333333
Ensembl	ENSDART00000122706	0.0663724166666664
Entrez	793007	0.3254585
Entrez	555877	0.301423116666667
Entrez	795531	-0.324209233333333
Genbank	TC437302	0.161623133333333
Refseq_predicted	XM_002664901	-0.222076083333334
Entrez	793045	0.0737583333333336
Entrez	325839	0.282085550000001
Genbank	NP13326917	0.38038135
Entrez	751653	0.0153799666666665
Entrez	100141478	-0.28793395
Ensembl	ENSDART00000114673	-0.114876066666667
Genbank	TC391735	-0.0014709500000003
Ensembl	ENSDART00000112828	-0.0898229333333336
Ensembl	ENSDART00000083790	-0.0920832166666665
Ensembl	ENSDART00000130464	-0.0751187333333334
Genbank	NP9868017	0.3493391
Entrez	368256	0.170881866666667
Entrez	566663	0.0190362999999998
Genbank	BQ259582	0.668154983333333
Entrez	559270	-0.316221883333334
Entrez	555832	0.0433158000000002
Genbank	NP1061884	-0.397339566666667
Entrez	492782	0.350258083333333
Entrez	100151344	0.0358391
Entrez	559365	-0.141386416666666
Ensembl	ENSDART00000104701	0.0989198500000001
Entrez	571601	0.207394016666667
Entrez	552925	-0.0777105666666666
Entrez	566413	-0.134334133333333
Entrez	563448	-0.308351711111111
Ensembl	ENSDART00000108687	-0.0592475166666668
Entrez	566671	-0.397628958333334
Entrez	798613	-0.0357788000000001
Ensembl	ENSDART00000124443	0.2098064
Genbank	NP13324764	-0.094035083333333
Ensembl	ENSDART00000126849	-0.234565683333333
Entrez	568383	-0.48299715
Ensembl	ENSDART00000064241	0.257230833333333
Ensembl	ENSDART00000098291	0.0898074166666669
Entrez	554050	0.0897866666666669
Genbank	NP13318103	0.231958483333333
Ensembl	ENSDART00000085686	0.34340105
Entrez	563560	0.0977668833333332
Refseq_predicted	XM_001919104	0.0387642333333336
Ensembl	ENSDART00000087800	0.322800983333334
Ensembl	ENSDART00000088933	0.162120416666667
Entrez	562807	-0.367029533333333
Entrez	570494	-0.137563816666666
Entrez	569828	0.0511590999999996
Ensembl	ENSDART00000123441	-0.2312379
Refseq_predicted	XM_001340016	-0.10132555
Refseq_predicted	XM_002665013	0.310443299999999
Entrez	445281	0.0185368833333337
Entrez	336472	0.0910555333333334
Entrez	563551	-0.0240084666666669
Genbank	DN899830	-0.548435666666667
Entrez	570726	0.251577166666666
Entrez	562702	-0.28928
Entrez	559959	0.17147385
Entrez	553256	-0.157842816666667
Ensembl	ENSDART00000111137	-0.156457033333333
Genbank	NP13323291	0.19141915
Entrez	795613	-0.16073055
Entrez	100320415	-0.0166686166666667
Entrez	100002320	0.0479684333333337
Entrez	325256	-0.3075406
Entrez	553286	-0.513902333333333
Entrez	570237	-0.450947533333333
Entrez	567699	-0.470639666666667
Refseq_predicted	XM_001919522	0.309375766666667
Ensembl	ENSDART00000121496	-0.0123538000000005
Genbank	CK703250	-1.20245476666667
Entrez	565431	0.201184766666667
Entrez	556073	0.142957783333334
Refseq_predicted	XM_693183	0.55510995
Entrez	541544	-0.1730395
Genbank	TC409618	0.441033883333333
Entrez	100004405	-0.467515683333333
Refseq_predicted	XM_001919774	-0.0704414833333331
Entrez	100003975	-0.0493040333333328
Refseq_predicted	XM_691307	0.749982516666666
Entrez	323118	0.341925616666666
Entrez	326877	-0.162524
Ensembl	ENSDART00000122378	-0.207697533333333
Entrez	100136854	0.297589875
Entrez	492808	-0.30625065
Entrez	100003969	-0.343214375000001
Entrez	352920	-0.0663361416666666
Entrez	793418	-0.11268315
Entrez	393377	-0.234781425
Ensembl	ENSDART00000079024	0.1261388
Entrez	566597	0.230599941666666
Entrez	335699	0.321890166666667
Entrez	393743	0.00104311666666668
Entrez	334054	-0.141254983333333
Genbank	CO928563	-0.464855916666667
Entrez	567026	-0.389820733333333
Ensembl	ENSDART00000088459	0.104752466666667
Entrez	100005054	-0.2257068
Entrez	563643	0.0987415500000002
Entrez	541356	-0.16851615
Genbank	EL648512	0.374375916666667
Entrez	751795	0.367118683333334
Ensembl	ENSDART00000127798	-0.7902354
Entrez	100329879	-0.17892385
Entrez	570453	-0.427823933333333
Entrez	100000786	-0.105898466666667
Entrez	677756	-0.583483116666666
Ensembl	ENSDART00000076048	0.1525614
Entrez	767762	-0.260449233333333
Entrez	567022	0.6723416
Entrez	567212	0.32605505
Genbank	TC388222	-0.072813033333333
Ensembl	ENSDART00000111354	0.237279666666667
Entrez	140430	0.332524216666667
Refseq_predicted	XM_691549	0.527094916666667
Genbank	TC399076	0.465075733333333
Entrez	570044	0.0941167499999995
Genbank	TC416894	0.0612633000000002
Refseq_predicted	XM_684915	0.41283785
Genbank	CO356108	0.0251759666666667
Ensembl	ENSDART00000090232	-0.213179
Entrez	562404	0.490785866666667
Genbank	EH450358	0.0920998833333329
Entrez	567046	-0.2028471
Genbank	NP13325154	0.19633975
Ensembl	ENSDART00000112583	-0.21364735
Genbank	AL926961	0.340230816666667
Entrez	100002665	-0.319381908333334
Entrez	402857	0.250693033333333
Entrez	564785	-0.130215683333334
Entrez	798358	-0.142404283333334
Entrez	557518	-0.485675416666667
Entrez	558520	-0.371515816666667
Entrez	449556	0.111648474999999
Entrez	494155	-0.6697146
Entrez	569558	0.370307624999999
Ensembl	ENSDART00000108779	-0.64687055
Ensembl	ENSDART00000074986	-0.529304183333333
Entrez	567942	-0.255454883333333
Entrez	404231	-0.407343438888889
Genbank	EB923164	-0.100482366666667
Ensembl	ENSDART00000108710	0.246691999999999
Entrez	568543	-0.126851733333333
Refseq_predicted	XM_002666886	-0.319617583333334
Entrez	322848	-0.243479933333333
Ensembl	ENSDART00000104033	0.16730265
Entrez	406379	0.118504733333333
Ensembl	ENSDART00000124480	0.013132716666667
Ensembl	ENSDART00000109328	0.0142286666666669
Entrez	555425	0.0830531666666667
Ensembl	ENSDART00000091818	0.105475566666667
Entrez	556635	-0.293601066666667
Entrez	449909	-0.147813283333333
Entrez	405788	0.283655166666666
Ensembl	ENSDART00000126424	0.0369119666666671
Genbank	EH525015	0.17081245
Refseq_predicted	XM_001922170	0.0127373166666667
Entrez	559931	-0.0679417250000003
Refseq_predicted	XM_001339729	0.515779116666666
Entrez	100334125	-0.322658883333332
Entrez	553313	-0.0180975833333332
Refseq_predicted	XM_001344354	-0.674042216666667
Entrez	570188	0.14878025
Entrez	114452	0.43521705
Refseq_predicted	XM_687393	0.0465817333333334
Ensembl	ENSDART00000123369	-0.304690091666667
Genbank	NP13321832	-0.0804688500000004
Entrez	387299	-0.287414066666666
Ensembl	ENSDART00000110056	0.1771639
Genbank	TC407144	-0.171838283333333
Entrez	557074	-0.0406046833333331
Ensembl	ENSDART00000087097	0.412624183333334
Entrez	799704	-0.218013599999999
Entrez	386992	0.436854216666667
Entrez	557488	0.0923204416666668
Entrez	30114	-0.149922366666666
Genbank	BI878787	-0.177655816666666
Entrez	571331	-0.481857033333334
Entrez	406202	0.0773578749999997
Entrez	100332538	-0.229962350000001
Entrez	100330352	-0.278911683333333
Genbank	NP13317205	0.0396420833333337
Refseq_predicted	XM_001338854	-0.29291175
Entrez	497366	-0.173607433333332
Entrez	100005704	0.0876009666666664
Entrez	100003955	-0.259159577777778
Entrez	327054	-0.532317266666666
Entrez	100002038	0.561383983333334
Entrez	794920	0.0759305499999998
Entrez	336313	-0.0571694999999997
Entrez	548605	0.2501921
Entrez	100331942	-0.0477129333333335
Entrez	570401	-0.296155116666667
Entrez	497167	-0.254636816666667
Ensembl	ENSDART00000111318	0.0831239500000001
Ensembl	ENSDART00000128909	0.270210049999999
Entrez	335493	0.115470533333334
Entrez	751757	-0.188793166666667
Ensembl	ENSDART00000108540	0.1394375
Entrez	100149443	0.612282616666667
Entrez	556282	0.0314011833333336
Entrez	557848	0.249520766666666
Entrez	792539	-0.307848866666666
Entrez	561550	0.258623133333334
Entrez	566998	0.388699666666667
Ensembl	ENSDART00000127374	0.02379855
Entrez	100148449	0.2971753
Entrez	794359	-0.0274645166666669
Entrez	560783	0.24845235
Entrez	325111	-0.0513019833333335
Entrez	393233	-0.37991025
Genbank	TC402965	0.120984816666667
Genbank	TC406584	0.089369183333333
Ensembl	ENSDART00000074557	-0.205941533333333
Refseq_predicted	XM_001921325	-0.0742050333333335
Refseq_predicted	XM_001339166	-0.4356143
Entrez	100003595	-0.22601845
Entrez	326938	0.2175258
Entrez	565656	-0.199931783333333
Ensembl	ENSDART00000090855	0.0970853166666661
Entrez	447880	0.203670583333333
Entrez	407678	0.333450525
Entrez	360143	0.015430966666667
Entrez	336236	-0.0604689999999999
Entrez	503564	0.0204167499999999
Refseq_predicted	XM_001921062	-0.243649850000001
Entrez	359837	0.0737355666666666
Entrez	100000199	-0.5215563
Genbank	DV593936	-0.10029255
Genbank	CO802608	-1.07191396666667
Genbank	EB902964	0.110255400000001
Entrez	503586	-0.037215466666666
Entrez	100002946	-0.1221251
Entrez	100001466	0.0271588833333336
Entrez	561895	0.0977565166666663
Entrez	100149758	0.439597533333333
Refseq_predicted	XM_001923774	-0.130917166666666
Entrez	556158	0.00563326666666697
Ensembl	ENSDART00000064387	0.0625095
Entrez	797682	-0.0627229333333332
Entrez	568671	-0.0798752999999994
Entrez	793339	0.137231866666667
Ensembl	ENSDART00000080667	0.0497885499999993
Ensembl	ENSDART00000114432	0.204391241666666
Entrez	100148071	-0.121001833333334
Entrez	570350	-0.194484733333333
Ensembl	ENSDART00000122450	-0.322265433333333
Entrez	796902	-0.31200285
Genbank	TC395594	0.0312952666666666
Ensembl	ENSDART00000061153	-0.199125783333334
Entrez	192294	-0.2079717
Refseq_predicted	XM_001345357	-0.45719605
Entrez	373869	-0.223261533333333
Entrez	323497	0.5669577
Ensembl	ENSDART00000087835	-0.00981319999999997
Entrez	327332	-0.13021205
Entrez	503868	0.0634973833333334
Ensembl	ENSDART00000099344	-0.0984182166666665
Ensembl	ENSDART00000020512	-0.3196886
Entrez	768188	0.273282350000001
Entrez	555745	0.223955683333334
Entrez	560020	-0.238786483333334
Ensembl	ENSDART00000128124	0.36153795
Entrez	799340	-0.332939433333333
Entrez	100003278	-0.15690305
Genbank	TC376364	0.226054383333333
Ensembl	ENSDART00000059497	0.273283050000001
Entrez	553976	-0.5994573
Entrez	566668	-0.149705408333332
Ensembl	ENSDART00000097289	-0.247850016666666
Entrez	791206	-0.2315279
Genbank	EH503223	0.234791766666666
Entrez	559217	-0.0377607333333332
Entrez	564347	0.22697855
Entrez	325065	0.0770039166666665
Ensembl	ENSDART00000077807	0.131390666666666
Entrez	559590	-0.347772766666667
Entrez	569970	0.00664063333333331
Entrez	504074	0.081804533333333
Entrez	563262	-0.0787718333333336
Entrez	541416	0.138035433333334
Genbank	NP13322990	0.13568515
Entrez	563182	0.1748935
Entrez	402994	0.133717616666666
Entrez	30252	0.12853115
Entrez	449803	-0.355697774999999
Entrez	553736	-0.0371057833333328
Ensembl	ENSDART00000124401	0.0178867666666669
Entrez	568322	0.14544695
Entrez	553756	0.144491583333333
Genbank	CN019458	-0.36213165
Ensembl	ENSDART00000081426	-0.14706155
Refseq_predicted	XM_002660676	-0.240800883333333
Entrez	796561	-0.187379966666667
Entrez	557112	-0.0423718666666657
Ensembl	ENSDART00000130080	0.0820299499999999
Entrez	555788	-0.364351633333333
Genbank	NP13316575	0.6267426
Entrez	324584	0.20574905
Entrez	553283	-0.0321433
Entrez	567403	0.321409883333333
Entrez	555472	0.32259305
Entrez	100329307	0.100120250000001
Entrez	569746	0.00458960000000008
Entrez	572211	-0.116038777777778
Entrez	791214	-0.0965967333333335
Entrez	564790	-0.0912538833333336
Entrez	100005227	-0.25594755
Entrez	323588	-0.0659189333333332
Entrez	567193	0.15999635
Entrez	324225	0.531168716666667
Genbank	TC408513	0.378170616666667
Entrez	100149670	0.266177066666667
Entrez	568018	-0.52253665
Entrez	100037321	-0.0789245666666671
Genbank	EH540991	0.32846075
Entrez	799521	-0.30660725
Entrez	568933	0.164928383333333
Refseq_predicted	XM_001339809	-0.0295354999999997
Entrez	100004739	0.00649486666666732
Entrez	794006	0.0075152833333334
Genbank	EB934732	0.2445576
Entrez	564685	-0.2657048
Ensembl	ENSDART00000122749	-0.108582983333333
Entrez	572413	0.372542683333333
Ensembl	ENSDART00000112012	0.226716
Entrez	324216	0.0718310166666658
Entrez	338317	0.135893016666667
Entrez	325998	-0.228299316666667
Entrez	553961	-0.236316266666667
Entrez	30645	-0.470735941666667
Entrez	100003140	-0.161297766666666
Entrez	799147	-0.0798055666666664
Entrez	566714	-0.22928755
Entrez	368475	0.267169183333333
Entrez	445114	0.0258173500000001
Genbank	CA471266	-0.0419942666666664
Entrez	100136848	0.108068066666667
Entrez	768168	-0.1810029
Entrez	799771	-0.0837346999999999
Refseq_predicted	XM_691640	-0.357747083333333
Ensembl	ENSDART00000102761	-0.0945342166666663
Entrez	100170793	-0.53236395
Refseq_predicted	XM_001334757	-0.339728416666667
Entrez	335500	-0.0463588499999998
Genbank	TC379740	0.0877469333333334
Entrez	793474	-0.91958385
Entrez	100005615	-0.613501016666667
Ensembl	ENSDART00000125098	-0.0734264166666669
Ensembl	ENSDART00000080774	0.142651183333333
Ensembl	ENSDART00000006881	0.0346882833333333
Entrez	558217	-0.0840751499999994
Entrez	100049157	0.260054808333333
Entrez	327368	0.145984891666667
Entrez	100149452	0.0461974999999999
Entrez	494454	0.145756616666667
Genbank	TC393478	-0.129642483333333
Entrez	556621	-0.258394783333333
Refseq_predicted	XM_002663669	0.35218615
Genbank	NP13316389	0.0403590833333336
Entrez	100332380	-0.0695396666666666
Entrez	100333216	0.156014
Entrez	562051	-0.0601789666666663
Entrez	497562	-0.0469966166666671
Entrez	336537	0.0880686166666669
Entrez	571301	-0.438447333333333
Entrez	678554	0.3725794
Entrez	564571	0.259898616666667
Entrez	337513	-0.251571783333334
Entrez	569894	-0.222657716666666
Entrez	678515	-0.025252066666666
Entrez	572429	0.180761033333333
Ensembl	ENSDART00000093281	-0.222388033333334
Entrez	557377	0.3190039
Entrez	566432	0.209782083333333
Entrez	565294	0.0783083666666666
Ensembl	ENSDART00000079359	-0.129184066666667
Entrez	572061	0.2443649
Entrez	336004	-0.04842675
Entrez	100003524	-0.20387455
Entrez	570258	-0.162418083333334
Entrez	557052	0.136281250000001
Entrez	503951	0.128565416666667
Entrez	116990	0.157885133333333
Entrez	777671	-0.33132065
Entrez	570187	-0.147050833333333
Entrez	368273	0.115492466666667
Entrez	793687	0.356103
Entrez	566955	-0.4343287
Genbank	TC381969	0.0894598666666662
Genbank	EH487952	-0.1193365
Genbank	EH449723	-0.171779216666667
Refseq_predicted	XM_001332093	0.0819912833333323
Entrez	558005	-0.324967816666667
Ensembl	ENSDART00000054015	0.218192683333334
Entrez	100000723	-0.159450516666666
Ensembl	ENSDART00000103738	0.515556266666667
Entrez	559018	-0.113982533333333
Entrez	559834	-0.150550633333333
Ensembl	ENSDART00000110940	-0.0813030499999998
Entrez	559428	0.2073548
Entrez	402908	0.119379783333334
Entrez	557409	0.852696333333333
Ensembl	ENSDART00000121477	-0.0314424500000001
Entrez	100170783	-0.00791055000000007
Refseq_predicted	XM_685190	0.0637427666666666
Entrez	780843	0.138678758333333
Entrez	796867	-0.198116827777778
Entrez	447831	0.0278967999999997
Entrez	170452	0.0165566666666663
Entrez	100333080	0.140826383333334
Entrez	30171	0.152877416666667
Entrez	569359	-0.3875741
Genbank	NP13324335	-0.349080516666667
Entrez	557928	-0.45574115
Entrez	368418	0.162308066666666
Entrez	100001748	-0.3254066
Genbank	TC429228	0.014652166666667
Genbank	NP13320867	-0.0803506666666669
Genbank	EH438239	0.27080605
Entrez	474322	-0.175853466666666
Entrez	100005416	0.0286575666666664
Entrez	559737	-0.678043933333333
Entrez	100149664	0.335200808333333
Entrez	100329986	-0.179749333333334
Entrez	541354	0.589899566666666
Entrez	565533	-0.146658616666667
Entrez	100008592	0.0638753666666663
Entrez	324319	-0.0238647499999995
Entrez	553539	-0.4517182
Entrez	100150043	-0.9001953
Genbank	NP13322815	0.242318883333333
Entrez	572950	0.0897099000000008
Genbank	NP9498420	0.0675639166666664
Entrez	557932	0.0054154000000004
Ensembl	ENSDART00000020982	-0.445225533333333
Ensembl	ENSDART00000125022	0.200711299999999
Entrez	571659	-0.680557616666667
Entrez	327407	-0.3402776
Refseq_predicted	XM_683847	0.545856033333333
Entrez	564572	0.24607665
Entrez	569134	-0.481836766666667
Entrez	100005391	0.0363302166666672
Entrez	541338	0.0669589166666658
Entrez	407713	-0.244700483333333
Ensembl	ENSDART00000067146	-0.329178766666666
Entrez	751745	0.0942769333333331
Ensembl	ENSDART00000115182	0.174506399999999
Ensembl	ENSDART00000112946	0.0718453333333331
Entrez	567460	0.0255967166666666
Entrez	336179	0.770247316666667
Entrez	565601	-0.126557183333333
Ensembl	ENSDART00000024615	0.4243885
Entrez	751759	0.00433198333333351
Entrez	554107	-0.0883658166666672
Entrez	561089	0.0607799999999994
Entrez	100000814	0.706748433333333
Entrez	559945	-0.0518998166666673
Entrez	405815	-0.0660867583333333
Entrez	567287	0.0733108166666669
Entrez	793049	0.0525311666666664
Entrez	791149	0.0949151083333328
Entrez	569091	0.0375507666666666
Entrez	556653	0.475101433333333
Entrez	571431	-0.0378434166666661
Ensembl	ENSDART00000023809	-0.153861366666667
Genbank	BC044469	-1.03582686666667
Genbank	EV758198	0.0120403666666666
Entrez	557308	0.350024816666667
Entrez	572325	0.0598729833333338
Entrez	336414	-0.2299463
Entrez	324749	0.299118683333333
Entrez	100148091	-0.625639266666667
Entrez	550599	-0.163470216666667
Refseq_predicted	XM_001919257	0.123413866666667
Entrez	338277	0.172111800000001
Entrez	323000	0.0526435833333334
Refseq_predicted	XM_691755	-0.371331766666667
Ensembl	ENSDART00000103263	0.101963766666668
Entrez	553676	-0.412155491666667
Entrez	553230	0.0438221166666666
Entrez	541385	-0.0189325
Genbank	NP13318021	0.299846833333333
Genbank	NP13321616	0.0771957666666667
Ensembl	ENSDART00000130227	0.126406866666667
Entrez	100006144	-0.1942039
Refseq_predicted	XM_001332032	0.299195233333333
Entrez	558806	-0.34255285
Entrez	791844	-0.283575583333334
Entrez	568757	0.302448516666667
Refseq_predicted	XM_002665604	-0.61673
Entrez	325569	0.4764413
Refseq_predicted	XM_002667120	0.4463195
Entrez	492544	0.00952358333333336
Genbank	EE302661	0.004359
Entrez	30268	0.108973800000001
Entrez	564995	-0.0838096166666666
Entrez	794722	0.114254033333333
Entrez	563808	0.269251116666667
Genbank	TC371461	-0.0101608166666667
Genbank	TC416883	-0.189808016666666
Entrez	352918	-0.283447150000001
Entrez	30270	-0.354026933333333
Genbank	EV760687	-0.471919866666666
Entrez	567746	-0.0786786333333334
Ensembl	ENSDART00000079837	0.465743616666666
Ensembl	ENSDART00000059126	-0.0896847833333325
Entrez	563690	0.0492248499999999
Entrez	795504	0.414107183333333
Entrez	569466	0.0195066499999998
Entrez	566620	0.223539308333333
Entrez	780838	-0.0133508333333339
Entrez	450033	-0.22905075
Entrez	570182	0.0697493500000004
Ensembl	ENSDART00000075624	0.0395159666666665
Entrez	100000083	0.106264716666667
Entrez	796739	0.115290783333333
Genbank	CV488179	-0.016542966666667
Entrez	504138	0.225298233333334
Entrez	100001445	-0.577626550000001
Entrez	550132	-0.360524933333333
Ensembl	ENSDART00000108637	-0.36173595
Entrez	561206	0.1850929
Entrez	30144	-0.0710817333333331
Entrez	100002545	-0.4798066
Entrez	100000890	-0.169681066666667
Entrez	568689	0.0640136499999997
Refseq_predicted	XM_001921800	0.750095066666666
Ensembl	ENSDART00000122041	0.372981833333334
Entrez	403138	-0.3478972
Entrez	100006451	0.5420709
Refseq_predicted	XM_695339	-0.7450413
Ensembl	ENSDART00000085351	0.250597533333333
Entrez	562066	0.137929566666666
Refseq_predicted	XM_001342096	-0.0494238666666655
Entrez	797517	0.193563066666667
Entrez	797133	0.294824916666666
Genbank	TC385926	0.2290587
Entrez	406323	-0.0311777666666666
Ensembl	ENSDART00000122868	0.0824986833333332
Entrez	567064	-0.0946799333333326
Entrez	449952	-0.241282066666666
Entrez	393822	0.0167723999999998
Entrez	567653	0.311890233333333
Entrez	558456	-0.360721366666667
Entrez	100004956	-0.457733758333334
Genbank	NP13327059	-0.172273666666666
Entrez	562422	0.0239650666666664
Entrez	553182	0.163079866666667
Entrez	555691	-0.547638266666667
Entrez	570587	0.364628
Ensembl	ENSDART00000018498	-0.0553412
Entrez	100149258	0.032433300000001
Ensembl	ENSDART00000109487	0.190163133333333
Entrez	100007258	-0.340544166666667
Ensembl	ENSDART00000104819	-0.141868066666667
Entrez	571411	0.20641825
Refseq_predicted	XM_001922214	-0.0629648166666659
Entrez	556856	0.00688336666666656
Entrez	114405	0.217152933333334
Entrez	797699	-0.106786416666667
Entrez	100151569	-0.141597666666667
Entrez	30658	-0.0640027333333331
Entrez	393983	0.260420133333333
Entrez	559344	0.24818455
Entrez	497639	-0.307177583333333
Genbank	TC413506	-0.143892966666668
Genbank	BC052129	0.20347145
Ensembl	ENSDART00000114532	-0.347690783333333
Entrez	541382	-0.0410151833333332
Entrez	335545	-0.193656066666667
Entrez	100318301	0.397952316666666
Genbank	EB934639	-0.147596266666667
Genbank	TC401859	-0.189505666666667
Ensembl	ENSDART00000126211	0.232552433333333
Genbank	TC386938	0.148628033333333
Refseq_predicted	XM_002666206	0.0461694166666664
Entrez	100004650	0.208536866666667
Entrez	556445	0.138053449999999
Entrez	492778	-0.271853266666667
Genbank	EG579398	-0.0124058833333338
Ensembl	ENSDART00000085523	0.0415163833333327
Ensembl	ENSDART00000126052	-0.0440143166666669
Refseq_predicted	XM_695246	-0.3333487
Ensembl	ENSDART00000043466	0.416315966666667
Entrez	797483	0.286663016666667
Entrez	100006671	-0.41914595
Entrez	100334777	0.230464866666667
Genbank	TC435455	-0.231422866666667
Entrez	560664	-0.0829182666666668
Entrez	541525	-0.0517688666666674
Refseq_predicted	XM_001338252	0.0209899666666669
Entrez	100038769	-0.5851995
Entrez	336069	0.15533195
Ensembl	ENSDART00000109714	-0.00738244999999971
Ensembl	ENSDART00000084559	-0.282998966666667
Entrez	565145	-0.2777616
Genbank	TC383887	0.523219249999999
Entrez	560482	0.171575233333334
Entrez	569437	0.1948827
Entrez	335524	-0.146235324999999
Entrez	323697	0.0950998499999995
Entrez	449810	-0.529948283333333
Entrez	559990	-0.343164733333333
Genbank	EH527216	-0.199411733333333
Entrez	100038770	0.250524683333333
Ensembl	ENSDART00000067662	0.0996522333333338
Entrez	100000772	-0.186983766666667
Entrez	555791	-0.0607969666666666
Entrez	556743	0.199161083333333
Entrez	792610	-0.33052625
Ensembl	ENSDART00000064131	0.0499389166666671
Entrez	445037	0.279418116666666
Refseq_predicted	XM_001331999	-0.414284566666666
Ensembl	ENSDART00000054452	0.143756033333333
Ensembl	ENSDART00000082464	0.155512691666666
Entrez	553549	0.0287917000000002
Entrez	550524	0.0913735749999995
Entrez	798975	-0.250740033333334
Genbank	NP9494249	-0.0500492999999995
Ensembl	ENSDART00000088042	0.0739118333333328
Genbank	NP13316979	0.0250169666666675
Genbank	NP13317392	-0.545002833333333
Ensembl	ENSDART00000077548	0.1140912
Entrez	100331694	0.326699866666667
Entrez	558437	0.0106681000000002
Entrez	553780	-0.1444301
Genbank	CO916085	0.3140821
Genbank	TC386753	0.0391880666666662
Refseq_predicted	XM_689991	0.179745383333334
Genbank	EE304572	-0.276556116666666
Genbank	TC415969	0.187357483333333
Entrez	100000851	0.497975166666667
Genbank	EH497312	-0.342862216666667
Refseq_predicted	XM_682838	-0.162969183333333
Entrez	100148002	0.112105344444444
Entrez	559638	-0.217534916666667
Entrez	100004118	-0.0534940333333331
Entrez	100004474	-0.391339766666666
Entrez	556415	-0.39942955
Entrez	336280	0.0127676000000001
Entrez	557218	-0.0581165555555563
Entrez	564522	0.0650694666666665
Entrez	100330251	-0.026560233333333
Entrez	554673	-0.0546728333333331
Entrez	335229	0.0808618666666669
Entrez	562011	-0.0190123
Entrez	556348	0.0899417499999995
Refseq_predicted	XM_001343325	0.262216483333333
Entrez	562573	-0.294276816666667
Entrez	569951	-0.30202825
Entrez	556215	-0.452371166666667
Ensembl	ENSDART00000114831	-0.758973533333333
Entrez	100004440	0.00186764999999944
Entrez	767777	-0.27226785
Entrez	570928	0.955344999999999
Entrez	566378	0.29515475
Entrez	798890	0.123270466666667
Entrez	322617	0.314400958333334
Entrez	564666	-0.120212083333334
Entrez	114411	-0.158493733333333
Entrez	100000720	0.137382483333333
Entrez	100000792	-0.1153158
Entrez	436889	-0.163656266666667
Entrez	100000131	0.2023837
Entrez	751637	0.297628433333333
Ensembl	ENSDART00000064325	-0.4548106
Entrez	325125	0.1193871
Refseq_predicted	XM_001920551	-0.0660632166666666
Ensembl	ENSDART00000067639	-0.0592958166666664
Entrez	561963	-0.0820760500000004
Entrez	324018	0.0757211499999997
Entrez	797371	0.12423845
Genbank	NP13317003	0.293286733333334
Ensembl	ENSDART00000062699	-0.340281633333333
Entrez	565201	-0.204931216666667
Entrez	100034631	-0.0641374333333333
Ensembl	ENSDART00000097799	0.308419566666666
Refseq_predicted	XM_001344950	0.811683966666667
Entrez	557251	0.327324758333334
Ensembl	ENSDART00000079145	0.114354316666667
Refseq_predicted	XM_001338439	-0.00405208333333373
Entrez	100150208	-0.00179326666666579
Refseq_predicted	XM_001344573	-0.0825122833333332
Ensembl	ENSDART00000082215	0.161062266666667
Entrez	792319	0.262953758333333
Genbank	EH592274	-0.654882916666666
Genbank	CT605682	0.176622833333333
Entrez	327616	-0.3674743
Entrez	100073340	0.257234116666666
Entrez	100331536	0.257799349999999
Refseq_predicted	XM_002665397	-0.277039716666667
Genbank	EH442089	-0.257303416666667
Entrez	558959	-0.0154302499999996
Ensembl	ENSDART00000059451	-0.129842333333333
Entrez	100002200	0.070023916666667
Entrez	566682	0.0310471916666675
Refseq_predicted	XM_001336729	-0.285420333333334
Entrez	100136849	0.53447405
Entrez	569425	0.272375116666667
Entrez	334408	0.0782623000000005
Entrez	100093702	-0.269258983333334
Entrez	79379	-0.396326366666667
Entrez	100038766	0.0709103500000001
Entrez	100005880	-0.463588533333333
Entrez	570574	-0.213448166666666
Genbank	TC430976	-0.0582278166666672
Genbank	DV590206	-0.174325483333334
Refseq_predicted	XM_690127	0.0553073833333331
Ensembl	ENSDART00000123801	0.164915716666666
Genbank	TC381214	-0.38524765
Genbank	TC394578	-0.142785016666666
Ensembl	ENSDART00000060236	0.0480923666666673
Entrez	564226	-0.107177916666666
Entrez	322482	-0.349636727777778
Entrez	100002110	0.107561788888889
Entrez	557782	0.662320883333333
Entrez	336034	0.110323225
Genbank	BC152507	0.0377850000000004
Entrez	100037318	0.145076338888889
Entrez	792333	0.1855033
Genbank	TC409090	-0.0653442499999999
Entrez	569469	0.113554325
Entrez	799182	-0.343461716666666
Genbank	EB929249	0.116011033333333
Entrez	407621	-0.377121866666667
Ensembl	ENSDART00000024358	-0.0797201666666663
Entrez	445247	-0.526288458333333
Ensembl	ENSDART00000038430	-0.0304553333333333
Refseq_predicted	XM_001343458	0.0192050333333338
Entrez	405763	-0.431969783333334
Entrez	557467	-0.245477766666667
Entrez	100000123	-0.15607985
Ensembl	ENSDART00000023186	0.0185869500000004
Entrez	556113	0.368013816666666
Genbank	TC366805	-0.191323516666666
Genbank	BM573221	-0.492111633333333
Entrez	558978	0.0560787083333336
Entrez	100170823	-0.4512309
Entrez	407641	-0.3857791
Entrez	544667	-0.00667423333333339
Entrez	558654	0.47914185
Entrez	792527	0.158361116666668
Entrez	571647	-0.0813376833333326
Genbank	NP13317032	-0.0440002666666661
Entrez	322155	0.0386443999999999
Entrez	560609	0.232125316666667
Entrez	560297	-0.198857083333333
Entrez	565869	-0.954168575
Entrez	797092	0.163373383333333
Ensembl	ENSDART00000122883	-0.21133125
Ensembl	ENSDART00000039803	-0.420024733333333
Entrez	337130	-0.0872131000000005
Entrez	553306	0.00130955833333246
Entrez	559150	-0.0574186999999995
Entrez	571812	-0.0795823333333336
Ensembl	ENSDART00000089349	0.561955333333333
Entrez	567796	-0.109400466666667
Entrez	573631	0.192307916666667
Genbank	TC397173	0.284126933333332
Entrez	559800	0.203231583333333
Refseq_predicted	XM_001919986	0.0378597000000003
Entrez	568967	0.2975095
Entrez	571165	-0.108362683333334
Entrez	564317	-0.0867997583333331
Refseq_predicted	XM_001920898	0.0659409333333327
Entrez	541376	-0.0754643444444447
Entrez	553977	-0.168886433333333
Ensembl	ENSDART00000128366	0.219214491666667
Genbank	NP9858568	-0.522393433333333
Entrez	327625	-0.421685466666666
Entrez	336096	0.205677300000001
Ensembl	ENSDART00000113699	-0.218294433333334
Entrez	797865	0.381072000000001
Entrez	793825	-0.247791358333334
Entrez	406421	0.0477448277777772
Entrez	556175	0.00674902777777842
Ensembl	ENSDART00000127022	-0.0962016666666674
Entrez	100003539	-0.321756033333333
Entrez	404206	0.0360413166666662
Ensembl	ENSDART00000082466	0.0922377999999995
Entrez	568159	0.154551383333334
Entrez	559258	0.0778932499999998
Ensembl	ENSDART00000093004	-0.0182303500000005
Ensembl	ENSDART00000048657	0.541868033333333
Genbank	DN765340	-0.235130566666667
Entrez	100034412	-0.568541133333333
Genbank	NP13325987	0.4298705
Genbank	TC419244	0.0356078166666673
Refseq_predicted	XM_001920369	-0.234950733333333
Entrez	368615	0.0123618166666661
Entrez	100148564	0.209412416666666
Entrez	325184	0.277126283333333
Entrez	795901	-0.134915966666667
Ensembl	ENSDART00000081458	-0.0461913000000003
Genbank	TC443801	-0.0927060500000003
Entrez	492358	0.0918498666666667
Entrez	553520	-0.0962373083333325
Genbank	TC380842	0.167988733333333
Entrez	323722	0.271483666666667
Entrez	799320	-0.0106218166666663
Entrez	100170782	-0.299545616666666
Genbank	EH503664	-0.6383472
Genbank	TC388506	-0.0399656833333335
Entrez	405768	-0.216092083333333
Entrez	568315	-0.2508035
Refseq_predicted	XM_001919655	0.111702866666667
Ensembl	ENSDART00000044949	-0.00142639999999972
Entrez	793090	-0.2655722
Entrez	557447	0.00378978333333357
Ensembl	ENSDART00000101013	0.067731966666666
Entrez	568883	-0.0666343666666673
Genbank	TC367586	-0.250916116666667
Entrez	555548	-0.194664899999999
Genbank	EH608843	-0.0187746500000001
Entrez	569167	-0.0684850166666671
Entrez	560629	0.1632675
Entrez	100149436	-0.405731716666667
Entrez	767734	-0.0862806499999995
Entrez	100001198	0.181884383333333
Entrez	555285	0.213602883333333
Entrez	563281	-0.52573835
Entrez	553510	0.1263522
Genbank	TC400910	-0.794533083333334
Entrez	794545	-0.1816579
Entrez	560100	-0.231018591666666
Entrez	100006059	-0.0333784833333333
Genbank	EE690470	0.0410290611111108
Entrez	393806	-0.379932916666666
Entrez	563995	-0.0208474333333335
Genbank	NP13321239	0.00671761666666626
Entrez	571050	0.310775433333333
Entrez	566974	-0.0628337833333337
Genbank	TC392638	-0.109991733333334
Entrez	562936	-0.316012733333333
Refseq_predicted	XM_001332824	0.0200947166666667
Entrez	570014	-0.158988816666667
Refseq_predicted	XM_001334911	-0.2286305
Refseq_predicted	XM_001333486	-0.515959516666666
Entrez	798129	-0.104764183333334
Entrez	559273	0.155644083333334
Ensembl	ENSDART00000104555	-0.0576424000000006
Entrez	100004222	-0.0617149499999998
Entrez	100007793	0.29114845
Entrez	793584	-0.120827883333333
Entrez	556575	0.30148765
Entrez	30489	0.352857516666666
Entrez	100004210	0.156936833333334
Entrez	30237	-0.120387016666666
Refseq_predicted	XM_001921506	0.169123783333334
Entrez	100317924	0.022457983333334
Entrez	100002266	0.176075933333333
Entrez	407076	-0.00749745833333293
Entrez	557590	0.281224933333333
Entrez	322412	-0.0618123750000006
Entrez	794170	-0.172947883333334
Entrez	100151365	-0.475169466666666
Entrez	793937	-0.00892233333333348
Ensembl	ENSDART00000122270	-0.0146898666666662
Entrez	100170803	-0.416163899999999
Refseq_predicted	XM_002665482	-0.34231385
Genbank	NP13322693	0.0855571666666664
Entrez	558387	-0.338424850000001
Genbank	EV757292	0.4869781
Entrez	324325	-0.0356682333333342
Entrez	562676	-0.0142718000000004
Genbank	EH583346	-0.0184250499999998
Entrez	100037359	-0.32526455
Entrez	566845	-0.153643283333333
Entrez	100136873	-0.00807826666666678
Entrez	100137107	0.420747616666667
Ensembl	ENSDART00000123231	-0.12581405
Entrez	798168	-0.3276427
Entrez	100190951	-0.211243166666667
Genbank	TC425806	-0.70867895
Ensembl	ENSDART00000011398	-0.168382791666668
Refseq_predicted	XM_001922136	0.402200950000001
Entrez	571162	-0.0118466833333333
Entrez	325389	-0.800132316666667
Entrez	393400	-0.206283333333333
Ensembl	ENSDART00000056441	0.2440282
Entrez	555467	0.0139621999999999
Entrez	569320	-0.169828633333333
Entrez	556852	0.0550821999999993
Entrez	555819	0.555682483333333
Entrez	560219	-0.337302433333333
Genbank	TC422372	-0.112662416666666
Genbank	TC439639	-0.234771316666667
Entrez	563077	-0.0695445000000001
Entrez	100006122	0.458757416666667
Entrez	565237	-0.0794139166666668
Entrez	394199	-0.0912256666666664
Refseq_predicted	XM_002660677	-0.25506435
Refseq_predicted	XM_001920068	-0.200494099999999
Refseq_predicted	XM_001919365	-0.1345864
Genbank	EH996617	0.42985905
Ensembl	ENSDART00000112299	-0.0360741166666667
Entrez	58103	-0.340131400000001
Entrez	327592	-0.227674816666666
Genbank	DR724737	0.0555509499999998
Ensembl	ENSDART00000050576	0.194927483333333
Entrez	100126009	0.0718565333333325
Entrez	767653	0.57387415
Entrez	562982	-0.254842650000001
Entrez	664700	0.0446528083333337
Entrez	561756	0.0315239333333333
Entrez	100004339	-0.0814767916666659
Entrez	564984	-0.177612766666666
Entrez	793597	-0.30186855
Ensembl	ENSDART00000109570	-0.0513148166666664
Entrez	562762	0.210259383333333
Entrez	100333660	-0.0475273500000002
Entrez	798101	-0.31684195
Refseq_predicted	XM_677749	-0.208663916666666
Entrez	556746	0.0713609416666667
Entrez	559167	-0.0125849000000002
Entrez	568488	0.17571355
Genbank	CD754950	-0.00404878333333336
Ensembl	ENSDART00000110323	0.305757166666667
Refseq_predicted	XM_001333423	0.689905683333333
Entrez	664746	-0.0305376500000003
Entrez	751727	0.133135183333334
Entrez	556978	-0.155241875
Entrez	324998	-0.150142433333333
Entrez	768142	0.323313341666667
Ensembl	ENSDART00000108897	0.213197366666666
Ensembl	ENSDART00000114690	0.1134263
Entrez	568288	-0.0314072166666666
Ensembl	ENSDART00000021128	-0.258765058333333
Entrez	100151763	-0.0556284333333332
Entrez	567806	0.334060766666666
Genbank	BC092908	0.197614916666667
Refseq_predicted	XM_001344975	0.439737866666666
Ensembl	ENSDART00000112280	-0.0778001166666664
Entrez	335032	-0.262338966666666
Entrez	692330	-0.342743105555555
Refseq_predicted	XM_001922482	0.269953166666667
Ensembl	ENSDART00000076764	0.296643633333333
Entrez	30140	0.339967016666667
Entrez	793484	-0.0128638833333339
Ensembl	ENSDART00000092357	-0.470975616666666
Entrez	792944	-0.109820316666666
Entrez	569664	-0.0873940500000003
Entrez	557829	0.17806345
Entrez	562602	-0.0464367000000001
Genbank	TC379357	-0.193512516666666
Ensembl	ENSDART00000124078	-0.246378016666667
Entrez	550520	0.0785375083333326
Ensembl	ENSDART00000002055	-0.0825677000000002
Entrez	559804	-0.0857082500000006
Ensembl	ENSDART00000124553	-0.0149774499999999
Refseq_predicted	XM_693277	0.392848383333334
Genbank	DN858820	0.0299053000000002
Entrez	555426	-0.528278716666667
Genbank	TC387498	0.0970448333333334
Entrez	325817	-0.139305016666667
Genbank	CD281850	0.21146565
Entrez	504174	-0.617909149999999
Entrez	100034375	-0.017397233333333
Ensembl	ENSDART00000008823	0.536371775
Entrez	100002706	-0.0875934166666674
Entrez	799520	-0.101080316666668
other	XR_084516	0.172256
Genbank	BC154807	-0.417130566666667
Genbank	EH588279	-0.100056116666666
Entrez	259257	0.123236133333333
Entrez	497532	-1.51029018333333
Entrez	794093	-0.0783921000000003
Refseq_predicted	XM_691563	-0.0496900666666669
Entrez	562872	-0.294539533333333
Entrez	378762	-0.557692883333333
Entrez	30189	0.305633616666667
Genbank	EH545718	-0.0520675333333322
Ensembl	ENSDART00000110248	0.187616725
Entrez	336938	0.00874446666666717
Refseq_predicted	XM_679617	-0.120237483333333
Ensembl	ENSDART00000113144	0.1305124
Entrez	445409	-0.2835055
Entrez	100002012	0.276047933333333
Entrez	550342	0.243320783333333
Genbank	EG565448	-0.149761983333334
Genbank	NP13320940	-0.0256468333333335
Ensembl	ENSDART00000103447	0.0560634666666671
Entrez	792884	-0.312915533333333
Entrez	402809	0.243497683333333
Entrez	100330897	-0.44018735
Entrez	768285	-0.0685778166666662
Entrez	641326	-0.000577183333333231
Genbank	TC416800	-0.336435933333334
Refseq_predicted	XM_002662035	0.487933333333333
Ensembl	ENSDART00000127176	-0.17424505
Entrez	556598	0.332235383333333
Entrez	565904	0.0597942333333332
Entrez	664692	-0.191312766666667
Entrez	557551	0.0281177000000001
Refseq_predicted	XM_001340673	-0.21796945
Entrez	386981	-0.0033759666666664
Entrez	100150432	0.110386950000001
Ensembl	ENSDART00000106061	-0.306555400000001
Entrez	100150607	0.231219083333333
Entrez	114461	-0.307302466666666
Entrez	571338	0.2867065
Entrez	567242	0.18355085
Entrez	654829	0.282946066666667
Entrez	100330676	-0.394455783333333
Entrez	100189617	0.279901816666667
Entrez	568885	0.185936566666666
Entrez	386902	0.0866773666666667
Ensembl	ENSDART00000129100	-0.1586317
Entrez	100002984	-0.2275357
Ensembl	ENSDART00000121953	-0.1839286
Genbank	BI325075	-0.318352683333333
Genbank	CA475879	0.0701031333333333
Entrez	562345	0.1138892
Entrez	368636	0.596185
Entrez	768127	0.260609616666666
Entrez	553693	0.0409311666666667
Genbank	TC434510	0.187345049999999
Entrez	560913	0.0610582166666669
Ensembl	ENSDART00000129510	0.0635899499999999
Entrez	572041	0.142181133333333
Entrez	565543	0.157127283333334
Entrez	266752	0.152725266666667
Entrez	553765	-0.248664533333334
Entrez	550232	0.236284775
Entrez	336441	0.227204716666666
Refseq_predicted	XM_681936	0.0907894500000008
Ensembl	ENSDART00000050542	0.041969683333333
Refseq_predicted	XM_001338463	0.275484066666667
Refseq_predicted	XM_693742	0.124317416666667
Entrez	324045	0.178975966666666
Entrez	323585	-0.0135114500000002
Entrez	368221	-0.0182700499999995
Ensembl	ENSDART00000011757	-0.39527
Entrez	368728	0.0131193416666671
Entrez	564165	0.191296783333334
Genbank	NP13323933	0.139305116666667
Entrez	100034578	-0.16605395
Entrez	100038776	-0.300302666666667
Entrez	100170801	0.7449577
Entrez	548606	0.128485283333333
Entrez	100006169	-0.363378283333333
Entrez	100007979	0.174762566666667
Genbank	TC370997	0.444027600000001
Entrez	553630	-0.0816899833333338
Entrez	405793	0.00974616666666606
Refseq_predicted	XM_002663794	0.3622884
Entrez	751731	-0.251818416666667
Ensembl	ENSDART00000017138	-0.340979133333333
Entrez	560157	0.0865424666666659
Entrez	436925	0.14495685
Ensembl	ENSDART00000114449	-0.260735766666667
Entrez	100415793	0.178705433333333
Entrez	558053	-0.0673559666666659
Genbank	DT867470	0.287781766666667
Entrez	556193	-0.0194585833333329
Entrez	565945	-0.253521666666667
Ensembl	ENSDART00000113323	-0.31857445
Genbank	EH453891	0.0161970833333331
Entrez	797096	0.49188665
Entrez	100038797	0.283038566666667
Entrez	100002502	-0.449287383333334
Entrez	100332851	-0.106601333333333
Ensembl	ENSDART00000108937	0.2679147
Genbank	EH505116	-0.284899466666666
Ensembl	ENSDART00000123590	0.488857433333333
Entrez	692317	-0.136363999999999
Entrez	337759	0.5160589
Entrez	567764	-0.1977377
Entrez	100003928	-0.0523620833333336
Ensembl	ENSDART00000112328	0.38105615
Refseq_predicted	XM_001337351	0.159588666666667
Refseq_predicted	XM_677740	0.226899966666667
Entrez	564497	0.130072733333334
Refseq_predicted	XM_001342536	-0.207522566666666
Ensembl	ENSDART00000106493	-0.28807105
Entrez	100002625	0.0983064499999999
Entrez	30282	-0.273713566666666
Entrez	492807	-0.0527838333333337
Entrez	565523	0.023307916666667
Entrez	790918	-0.142989116666667
Entrez	792105	-0.280055483333333
Entrez	337520	-0.302975166666666
Entrez	100150997	-0.00689135000000007
Refseq_predicted	XM_001920179	0.0624048666666663
Refseq_predicted	XM_001332673	-0.414936683333333
Entrez	554100	0.17972135
Entrez	569065	-0.0435063666666657
Genbank	EH451159	-0.2973348
Ensembl	ENSDART00000124492	0.391329033333333
Entrez	557384	0.08578055
Entrez	570865	0.131236816666667
Genbank	TC384769	0.186910583333334
Ensembl	ENSDART00000125542	0.196430250000001
Entrez	100144401	0.110664666666667
Entrez	767688	0.241435433333333
Entrez	559232	0.156200666666667
Entrez	571143	0.0455131
Ensembl	ENSDART00000099570	-0.079065766666667
Entrez	550534	-0.206652950000001
Genbank	TC378600	-0.157745483333333
Entrez	567161	0.238446199999999
Entrez	550562	-0.112242866666667
Entrez	550540	-0.196236516666667
Entrez	641574	-0.147921616666666
Entrez	565664	0.498725416666667
Entrez	569210	0.333831791666667
Entrez	559300	-0.3194433
Entrez	793011	0.0340682000000001
Entrez	386888	0.113920524999999
Entrez	563883	0.187427766666666
Entrez	570552	-0.672125866666667
Genbank	CT590528	0.4980119
Entrez	100004856	0.178139083333334
Genbank	TC380140	0.1993335
Entrez	402937	-0.431661416666667
Refseq_predicted	XM_002661579	-0.256142799999999
Refseq_predicted	XM_001922173	0.279242316666666
Entrez	100333657	-0.155375108333333
Entrez	447877	-0.252726566666667
Entrez	564783	-0.442173083333333
Entrez	558531	0.115373491666667
Refseq_predicted	XM_001922031	0.388459183333334
Entrez	402910	-0.273767083333333
Genbank	TC382163	-0.129892333333334
Refseq_predicted	XM_677769	-0.1404365
Genbank	EG577327	0.0954328499999999
Entrez	557100	0.447251566666666
Refseq_predicted	XM_686061	0.586937166666667
Entrez	326925	-0.198929383333334
Entrez	796777	-0.327782500000001
Entrez	557037	-0.10247965
Entrez	777728	0.0544389277777775
Entrez	567361	-0.33756745
Genbank	NP13316107	-0.00863709999999962
Ensembl	ENSDART00000100039	-0.0073133000000003
Ensembl	ENSDART00000109144	0.0426473166666668
Entrez	559540	0.13267725
Entrez	360142	-0.114645233333333
Entrez	555428	0.217756541666667
Genbank	TC455220	-0.64556895
Ensembl	ENSDART00000102424	-0.152403733333333
Entrez	386704	0.586066575
Entrez	751686	-0.104534491666668
Genbank	CT659193	0.16851965
Entrez	561916	-0.0481343833333332
Entrez	368327	-0.19947425
Ensembl	ENSDART00000126733	0.0372311500000002
Ensembl	ENSDART00000088364	0.203703241666667
Ensembl	ENSDART00000113299	0.219371033333333
Ensembl	ENSDART00000113661	0.0348022500000003
Entrez	80924	0.58958625
Entrez	562466	0.11111665
Ensembl	ENSDART00000100509	-0.251501966666667
Entrez	553027	0.39512
Ensembl	ENSDART00000104613	-0.00169233333333363
Ensembl	ENSDART00000102923	-0.0940590833333328
Entrez	335332	0.293120566666667
Entrez	566570	-0.108878300000001
Entrez	557999	0.196316983333333
Entrez	446213	0.0441980222222211
Ensembl	ENSDART00000125660	0.17201155
Entrez	322415	-0.1950522
Entrez	553615	0.0154448
Entrez	568906	-0.1759118
Entrez	100004460	0.0927608666666666
Entrez	494039	-0.656531316666666
Entrez	554842	-0.2365595
Entrez	562236	0.0444377500000002
Entrez	492819	-0.0705702166666669
Ensembl	ENSDART00000075524	-0.0428411666666673
Entrez	393398	0.27620845
Entrez	335388	-0.0370444666666669
Ensembl	ENSDART00000114423	-0.0378449999999999
Entrez	336462	0.0944742666666665
Entrez	568833	-0.322402566666667
Genbank	CO356610	0.0478005500000007
Ensembl	ENSDART00000103039	0.1181613
Genbank	CA470862	0.20733005
Ensembl	ENSDART00000058411	0.315443583333333
Entrez	100137113	-0.2119523
Entrez	565037	-0.0445659000000003
Entrez	100003690	-0.1292517
Entrez	335406	0.0712031333333334
Entrez	570542	-0.00151144999999975
Entrez	567286	-0.0792617833333331
Entrez	100007164	0.0550097999999997
Ensembl	ENSDART00000041307	-0.00644671666666685
Ensembl	ENSDART00000082522	-0.339287333333333
Entrez	336529	-0.280027533333334
Entrez	30713	0.181383616666666
Genbank	DV597043	0.292920216666667
Refseq_predicted	XM_001345219	0.00137345
Refseq_predicted	XM_001335837	-0.0453171166666664
Genbank	TC421601	-0.173286566666666
Entrez	567935	0.757653116666667
Entrez	564996	0.0377551833333332
Refseq_predicted	XM_683311	-1.83191311666667
Ensembl	ENSDART00000121523	0.147282233333334
Entrez	393367	-0.122146991666667
Entrez	562853	0.14866715
Entrez	571137	0.0123433500000001
Genbank	NP13316993	0.316113833333334
Ensembl	ENSDART00000099729	0.371872183333333
Entrez	447817	-0.0676164833333335
Entrez	100001805	-0.104710733333333
Entrez	334746	-0.223276483333334
Entrez	436943	-0.312295283333333
Entrez	321809	0.2442338
Genbank	EH501261	-0.317030916666666
Entrez	559917	0.126362583333333
Entrez	561650	-0.311011816666667
Entrez	100333072	-0.939069783333334
Entrez	557584	-0.00198396666666678
Entrez	564222	-0.243663533333334
Entrez	791199	0.332178733333333
Entrez	562883	-0.3832729
Entrez	571352	-0.258223800000001
Entrez	564517	1.05586078333333
Entrez	550328	-0.0181427333333328
Genbank	TC407743	-0.110032666666666
Genbank	CN014428	0.156150083333333
Entrez	569184	-0.0413112166666663
Refseq_predicted	XM_001344200	-0.0107457499999999
Entrez	563025	0.104883316666667
Entrez	572369	0.458788766666667
Entrez	573990	-0.195237616666667
Entrez	556578	0.259593866666667
Entrez	553701	-0.374243416666666
Entrez	562395	0.0368004166666669
Genbank	TC398882	-0.0596190000000005
Ensembl	ENSDART00000089031	-0.286130916666666
Entrez	562176	0.225261116666666
Entrez	100317899	-0.356595833333333
Ensembl	ENSDART00000108762	0.3051327
Ensembl	ENSDART00000109925	-0.250535900000001
Genbank	TC431013	-0.001168100000001
Entrez	564431	0.00632791666666677
Entrez	553675	0.0503759666666665
Entrez	794117	-0.169170366666667
Ensembl	ENSDART00000047143	-0.278299216666666
Genbank	TC374875	-0.155249333333333
Entrez	100006878	-0.0119307333333332
Entrez	557688	0.183473458333333
Entrez	568173	0.23547515
Entrez	569014	-0.441831966666667
Genbank	NP13319727	0.590914766666666
Refseq_predicted	XM_692142	-0.207298116666667
Entrez	557081	0.24914675
Entrez	555604	-0.0455228166666668
Entrez	323213	0.0124810833333333
Entrez	447851	0.27054625
Genbank	EE689994	0.1623067
Entrez	557526	-0.1578667
Genbank	BC075868	-0.385950166666666
Entrez	565032	0.266722783333333
Genbank	TC380939	0.376098516666667
Ensembl	ENSDART00000125921	0.384681416666666
Entrez	100003877	-0.214338083333333
Entrez	799481	-0.139348516666667
Entrez	571482	-0.0592984000000003
Entrez	327429	-0.0355167916666668
Ensembl	ENSDART00000126126	-0.0810223666666667
Genbank	TC412528	-0.0618735666666659
Entrez	798482	-0.236037933333334
Entrez	796549	0.327761733333333
Refseq_predicted	XM_001919012	0.302307733333333
Entrez	100148503	-0.641802608333334
Refseq_predicted	XM_680223	-0.204136883333333
Entrez	100005108	0.00784939999999956
Entrez	393416	-0.0324743666666665
Entrez	406689	0.113363583333333
Ensembl	ENSDART00000098575	-0.300885033333333
Entrez	334082	-0.711411033333333
Entrez	100136863	-0.149161166666667
Entrez	792957	-0.0504115166666672
Entrez	406763	-0.4743725
Entrez	793616	0.2194101
Entrez	317640	0.000911541666667404
Entrez	562363	0.27354675
Ensembl	ENSDART00000085822	0.219015133333333
Entrez	794571	0.468839366666667
Entrez	60658	-0.0708177333333335
Refseq_predicted	XM_696143	-0.106495049999999
Ensembl	ENSDART00000106546	-0.107350358333333
Entrez	565827	0.45344745
Entrez	569543	-0.103700233333333
Entrez	796202	-0.00118060000000053
Genbank	TC415423	-0.227907966666667
Entrez	559143	0.0964073666666669
Entrez	795534	-0.0716798999999995
Entrez	338225	-0.0307532666666663
Entrez	404036	-0.074346816666667
Entrez	560706	0.102238583333333
Entrez	792919	0.232743033333334
Entrez	799958	0.058588275
Entrez	100286775	-0.224557649999999
Entrez	557842	0.24058485
Entrez	494131	-0.0771986166666663
Genbank	NP1061920	0.0580564833333339
Genbank	CD605871	0.0421600666666668
Entrez	556154	0.0938946499999993
Ensembl	ENSDART00000127139	-0.106890833333333
Refseq_predicted	XM_001345039	-0.0235197999999999
Entrez	568568	0.101205275000001
Refseq_predicted	XM_001336845	0.209228141666666
Genbank	CA975598	-0.167455433333333
Entrez	393404	0.0463919749999997
Ensembl	ENSDART00000092447	0.270363533333333
Refseq_predicted	XM_686892	-0.0767329833333328
Ensembl	ENSDART00000111111	-0.16865145
Entrez	447907	0.201165283333333
Genbank	BM181196	0.0387147333333333
Entrez	100149876	-0.114286616666667
Entrez	30308	-0.140321549999999
Entrez	654447	-0.155501183333334
Entrez	100003537	0.0348133500000003
Entrez	564665	-0.193520366666667
Entrez	407669	0.187989775
Entrez	30264	-0.410597216666666
Entrez	548339	0.0374083833333332
Entrez	561237	-0.259844883333334
Refseq_predicted	XM_002662918	0.143087466666667
Entrez	794026	0.107497299999999
Entrez	100002448	-0.10191785
Entrez	780840	-0.202295833333333
Ensembl	ENSDART00000062404	-0.0855617833333326
Entrez	692064	-0.275250949999999
Ensembl	ENSDART00000122796	0.0391927333333335
Refseq_predicted	XM_001920748	-0.101275483333334
Entrez	571278	0.0846030166666658
Entrez	555229	-0.111999522222222
Refseq_predicted	XM_687330	0.201493816666666
Entrez	564748	-0.292016
Ensembl	ENSDART00000112878	-0.114868283333333
Genbank	NP9495261	0.0886317833333337
Entrez	368245	0.146218966666667
Entrez	100000883	0.0425407499999997
Entrez	557498	-0.206437266666666
Refseq_predicted	XM_001344873	-0.363368116666667
Refseq_predicted	XM_701464	-0.20961325
Entrez	559014	-0.389568683333333
Genbank	TC427566	0.0119386000000001
Entrez	751733	-0.21455375
Entrez	100330754	0.376302383333333
Ensembl	ENSDART00000115303	0.0636035333333327
Genbank	TC414044	-0.0292430166666664
Ensembl	ENSDART00000054025	-0.253099
Ensembl	ENSDART00000073962	-0.102923816666666
Entrez	553133	0.11961985
Ensembl	ENSDART00000112553	0.368229191666667
Entrez	566120	0.0440636000000003
Entrez	566831	-0.140338391666667
Entrez	550388	-0.173886175
Entrez	557568	-0.0367587500000006
Entrez	100333627	-0.287953183333333
Entrez	100004931	0.228083716666666
Entrez	100334783	0.1679644
Entrez	352937	0.320646841666667
Ensembl	ENSDART00000084745	0.0105578833333331
Entrez	259252	0.22551385
Entrez	100008009	0.599605683333333
Entrez	564798	-0.306504316666667
Entrez	751666	-0.0553746666666672
Entrez	570283	0.0456941333333329
Refseq_predicted	XM_701355	0.214171216666666
Entrez	556082	0.293990883333334
Entrez	60647	0.0195071000000002
Entrez	563540	0.312651416666666
Genbank	EB891857	-0.0160277999999998
Genbank	EH437338	-0.507919883333333
Entrez	494572	-0.0375415833333337
Entrez	100005232	-0.397436516666666
Entrez	559099	-0.328204550000001
Entrez	792477	0.2376327
Entrez	562779	0.241006383333334
Ensembl	ENSDART00000125424	-0.269978316666666
Entrez	100331590	-0.695240766666666
[truncated: 18,711 more rows]
